# Supplementary material for: CTH/H2S Regulates LPS-Induced Inflammation through IL-8 Signaling in MAC-T Cells
Source: Int J Mol Sci. 2022 Oct 5;23(19):11822. doi: 10.3390/ijms231911822 (PMC9570289; doi:10.3390/ijms231911822)
Supplement: Supplementary file 1 [file ijms-23-11822-s001.zip]

Archive with 8 entries (8 files):
- housekeeping gene selection.pdf
- Original data for Statistical analysis/Fig.1.xlsx
- Original data for Statistical analysis/Fig.2.xlsx
- Original data for Statistical analysis/Fig.3.xlsx
- Original data for Statistical analysis/Fig.4.xlsx
- Original data for Statistical analysis/Fig.5.xlsx
- Original data for Statistical analysis/Fig.6.xlsx
- supplement data .pdf
