# Supplementary material for: CTH/H2S Regulates LPS-Induced Inflammation through IL-8 Signaling in MAC-T Cells
Source: Int J Mol Sci. 2022 Oct 5;23(19):11822. doi: 10.3390/ijms231911822 (PMC9570289; doi:10.3390/ijms231911822)
Supplement: Supplementary file 1 [file ijms-23-11822-s001.zip › Original data for Statistical analysis/Fig.1.xlsx]

## Sheet: LPS-treated cell viabilityCCK8 
Multiple comparisons
Results of CCK8 after different LPS treatments
dependent variable：cell activity	(I)group	(J)group	average difference (I-J)	standard error	salience	95% confidence interval
						lower limit	upper limit
Tukey HSD	1	2	0.463333	3.17335	0.999999	-10.3723	11.299
		3	2.38	3.17335	0.986327	-8.45567	13.2157
		4	7.93333	3.17335	0.230502	-2.90234	18.769
		5	11.71667*	3.17335	0.030368	0.880996	22.5523
		6	14.50000*	3.17335	0.00616	3.66433	25.3357
		7	25.44667*	3.17335	2.18352e-05	14.611	36.2823
	2	1	-0.463333	3.17335	0.999999	-11.299	10.3723
		3	1.91667	3.17335	0.995595	-8.919	12.7523
		4	7.47	3.17335	0.285678	-3.36567	18.3057
		5	11.25333*	3.17335	0.0395135	0.417663	22.089
		6	14.03667*	3.17335	0.00802784	3.201	24.8723
		7	24.98333*	3.17335	2.69558e-05	14.1477	35.819
	3	1	-2.38	3.17335	0.986327	-13.2157	8.45567
		2	-1.91667	3.17335	0.995595	-12.7523	8.919
		4	5.55333	3.17335	0.597512	-5.28234	16.389
		5	9.33667	3.17335	0.113534	-1.499	20.1723
		6	12.12000*	3.17335	0.0241173	1.28433	22.9557
		7	23.06667*	3.17335	6.61643e-05	12.231	33.9023
	4	1	-7.93333	3.17335	0.230502	-18.769	2.90234
		2	-7.47	3.17335	0.285678	-18.3057	3.36567
		3	-5.55333	3.17335	0.597512	-16.389	5.28234
		5	3.78333	3.17335	0.885962	-7.05234	14.619
		6	6.56667	3.17335	0.418419	-4.269	17.4023
		7	17.51333*	3.17335	0.00114253	6.67766	28.349
	5	1	-11.71667*	3.17335	0.030368	-22.5523	-0.880996
		2	-11.25333*	3.17335	0.0395135	-22.089	-0.417663
		3	-9.33667	3.17335	0.113534	-20.1723	1.499
		4	-3.78333	3.17335	0.885962	-14.619	7.05234
		6	2.78333	3.17335	0.970425	-8.05234	13.619
		7	13.73000*	3.17335	0.00957041	2.89433	24.5657
	6	1	-14.50000*	3.17335	0.00616	-25.3357	-3.66433
		2	-14.03667*	3.17335	0.00802784	-24.8723	-3.201
		3	-12.12000*	3.17335	0.0241173	-22.9557	-1.28433
		4	-6.56667	3.17335	0.418419	-17.4023	4.269
		5	-2.78333	3.17335	0.970425	-13.619	8.05234
		7	10.94667*	3.17335	0.046978	0.110996	21.7823
	7	1	-25.44667*	3.17335	2.18352e-05	-36.2823	-14.611
		2	-24.98333*	3.17335	2.69558e-05	-35.819	-14.1477
		3	-23.06667*	3.17335	6.61643e-05	-33.9023	-12.231
		4	-17.51333*	3.17335	0.00114253	-28.349	-6.67766
		5	-13.73000*	3.17335	0.00957041	-24.5657	-2.89433
		6	-10.94667*	3.17335	0.046978	-21.7823	-0.110996
*. P<0.05
Homogeneous Subsets
Results of CCK8 after different LPS treatments
group		N	alpha =a subset of 0.05
			1	2	3	4
Tukey HSDa	7	3	75.6333
	6	3		86.58
	5	3		89.3633	89.3633
	4	3		93.1467	93.1467	93.1467
	3	3			98.7	98.7
	2	3				100.617
	1	3				101.08
	salience		1	0.418419	0.113534	0.230502
Displays the mean of a group in a homogeneous subset.
a. Use Harmonic Mean Sample Size = 3.000.

## Sheet: （B)IL-1β
	Multiple comparisons
dependent variable	IL-1β qPCR
		(I)group	(J)group	average difference (I-J)	standard error	salience	95% confidence interval
							lower limit	upper limit
IL-1β	Tukey HSD	1	2	-.71097*	0.159161	0.00741566	-1.25443	-0.167499
			3	-1.02990*	0.159161	0.000231767	-1.57337	-0.486437
			4	-1.61651*	0.159161	1.29788e-06	-2.15998	-1.07304
			5	-2.06185*	0.159161	5.96705e-08	-2.60532	-1.51838
			6	-3.22815*	0.159161	1.55742e-10	-3.77162	-2.68468
			7	-5.36728*	0.159161	1.29718e-12	-5.91074	-4.82381
		2	1	.71097*	0.159161	0.00741566	0.167499	1.25443
			3	-0.318938	0.159161	0.453161	-0.862406	0.224529
			4	-.90554*	0.159161	0.000851871	-1.44901	-0.362076
			5	-1.35089*	0.159161	1.12857e-05	-1.89435	-0.807418
			6	-2.51718*	0.159161	4.36273e-09	-3.06065	-1.97371
			7	-4.65631*	0.159161	2.10654e-12	-5.19978	-4.11284
		3	1	1.02990*	0.159161	0.000231767	0.486437	1.57337
			2	0.318938	0.159161	0.453161	-0.224529	0.862406
			4	-.58660*	0.159161	0.0307324	-1.13007	-0.0431373
			5	-1.03195*	0.159161	0.000227001	-1.57542	-0.48848
			6	-2.19824*	0.159161	2.59586e-08	-2.74171	-1.65478
			7	-4.33737*	0.159161	3.74822e-12	-4.88084	-3.7939
		4	1	1.61651*	0.159161	1.29788e-06	1.07304	2.15998
			2	.90554*	0.159161	0.000851871	0.362076	1.44901
			3	.58660*	0.159161	0.0307324	0.0431373	1.13007
			5	-0.445343	0.159161	0.144173	-0.98881	0.0981246
			6	-1.61164*	0.159161	1.3471e-06	-2.15511	-1.06817
			7	-3.75077*	0.159161	2.10333e-11	-4.29423	-3.2073
		5	1	2.06185*	0.159161	5.96705e-08	1.51838	2.60532
			2	1.35089*	0.159161	1.12857e-05	0.807418	1.89435
			3	1.03195*	0.159161	0.000227001	0.48848	1.57542
			4	0.445343	0.159161	0.144173	-0.0981246	0.98881
			6	-1.16630*	0.159161	6.04999e-05	-1.70976	-0.622828
			7	-3.30542*	0.159161	1.13242e-10	-3.84889	-2.76196
		6	1	3.22815*	0.159161	1.55742e-10	2.68468	3.77162
			2	2.51718*	0.159161	4.36273e-09	1.97371	3.06065
			3	2.19824*	0.159161	2.59586e-08	1.65478	2.74171
			4	1.61164*	0.159161	1.3471e-06	1.06817	2.15511
			5	1.16630*	0.159161	6.04999e-05	0.622828	1.70976
			7	-2.13913*	0.159161	3.70276e-08	-2.6826	-1.59566
		7	1	5.36728*	0.159161	1.29718e-12	4.82381	5.91074
			2	4.65631*	0.159161	2.10654e-12	4.11284	5.19978
			3	4.33737*	0.159161	3.74822e-12	3.7939	4.88084
			4	3.75077*	0.159161	2.10333e-11	3.2073	4.29423
			5	3.30542*	0.159161	1.13242e-10	2.76196	3.84889
			6	2.13913*	0.159161	3.70276e-08	1.59566	2.6826
*. P<0.05
Homogeneous Subsets
IL-1β qPCR
group		N	alpha =a subset of 0.05
			1	2	3	4	5
Tukey HSDa	1	3	1.00285
	2	3		1.71381
	3	3		2.03275
	4	3			2.61936
	5	3			3.0647
	6	3				4.23099
	7	3					6.37012
	salience		1	0.453161	0.144173	1	1
Displays the mean of a group in a homogeneous subset.
a. Use Harmonic Mean Sample Size = 3.000.

## Sheet: （C)IL-8
Multiple comparisons
dependent variable	IL-8 qPCR
		(I)group	(J)group	average difference (I-J)	standard error	salience	95% confidence interval
							lower limit	upper limit
IL-8	Tukey HSD	1	2	-.89048*	0.164648	0.00138408	-1.45268	-0.328275
			3	-1.84129*	0.164648	3.90405e-07	-2.40349	-1.27908
			4	-2.06238*	0.164648	9.20884e-08	-2.62459	-1.50018
			5	-2.89023*	0.164648	1.08631e-09	-3.45243	-2.32802
			6	-6.50183*	0.164648	1.21636e-12	-7.06403	-5.93962
			7	-9.14914*	0.164648	1.21247e-12	-9.71135	-8.58694
		2	1	.89048*	0.164648	0.00138408	0.328275	1.45268
			3	-.95081*	0.164648	0.000736457	-1.51301	-0.388605
			4	-1.17190*	0.164648	8.34117e-05	-1.73411	-0.609699
			5	-1.99975*	0.164648	1.36799e-07	-2.56195	-1.43754
			6	-5.61135*	0.164648	1.28275e-12	-6.17355	-5.04914
			7	-8.25866*	0.164648	1.21247e-12	-8.82087	-7.69646
		3	1	1.84129*	0.164648	3.90405e-07	1.27908	2.40349
			2	.95081*	0.164648	0.000736457	0.388605	1.51301
			4	-0.221094	0.164648	0.821399	-0.783299	0.341111
			5	-1.04894*	0.164648	0.000272704	-1.61114	-0.486732
			6	-4.66054*	0.164648	2.66975e-12	-5.22274	-4.09833
			7	-7.30785*	0.164648	1.21303e-12	-7.87006	-6.74565
		4	1	2.06238*	0.164648	9.20884e-08	1.50018	2.62459
			2	1.17190*	0.164648	8.34117e-05	0.609699	1.73411
			3	0.221094	0.164648	0.821399	-0.341111	0.783299
			5	-.82784*	0.164648	0.00270382	-1.39005	-0.265637
			6	-4.43944*	0.164648	4.18598e-12	-5.00165	-3.87724
			7	-7.08676*	0.164648	1.21314e-12	-7.64896	-6.52455
		5	1	2.89023*	0.164648	1.08631e-09	2.32802	3.45243
			2	1.99975*	0.164648	1.36799e-07	1.43754	2.56195
			3	1.04894*	0.164648	0.000272704	0.486732	1.61114
			4	.82784*	0.164648	0.00270382	0.265637	1.39005
			6	-3.61160*	0.164648	5.4317e-11	-4.17381	-3.0494
			7	-6.25891*	0.164648	1.22125e-12	-6.82112	-5.69671
		6	1	6.50183*	0.164648	1.21636e-12	5.93962	7.06403
			2	5.61135*	0.164648	1.28275e-12	5.04914	6.17355
			3	4.66054*	0.164648	2.66975e-12	4.09833	5.22274
			4	4.43944*	0.164648	4.18598e-12	3.87724	5.00165
			5	3.61160*	0.164648	5.4317e-11	3.0494	4.17381
			7	-2.64731*	0.164648	3.50405e-09	-3.20952	-2.08511
		7	1	9.14914*	0.164648	1.21247e-12	8.58694	9.71135
			2	8.25866*	0.164648	1.21247e-12	7.69646	8.82087
			3	7.30785*	0.164648	1.21303e-12	6.74565	7.87006
			4	7.08676*	0.164648	1.21314e-12	6.52455	7.64896
			5	6.25891*	0.164648	1.22125e-12	5.69671	6.82112
			6	2.64731*	0.164648	3.50405e-09	2.08511	3.20952
*. P<0.05
Homogeneous Subsets
IL-8 qPCR
group		N	alpha =a subset of 0.05
			1	2	3	4	5	6
Tukey HSDa	1	3	1.00221
	2	3		1.89269
	3	3			2.8435
	4	3			3.06459
	5	3				3.89243
	6	3					7.50403
	7	3						10.1513
	salience		1	1	0.821399	1	1	1
Displays the mean of a group in a homogeneous subset.
a. Use Harmonic Mean Sample Size = 3.000.

## Sheet: （D)IL-6
Multiple comparisons
dependent variable	IL-6 qPCR
		(I)group	(J)group	average difference (I-J)	standard error	salience	95% confidence interval
							lower limit	upper limit
IL-6	Tukey HSD	1	2	-2.86466*	0.177903	3.43616e-09	-3.47212	-2.25719
			3	-1.91485*	0.177903	6.31085e-07	-2.52232	-1.30738
			4	-2.51355*	0.177903	1.92902e-08	-3.12102	-1.90609
			5	-4.47601*	0.177903	9.18865e-12	-5.08347	-3.86854
			6	-7.38739*	0.177903	1.21403e-12	-7.99485	-6.77992
			7	-1.99976*	0.177903	3.65946e-07	-2.60723	-1.39229
		2	1	2.86466*	0.177903	3.43616e-09	2.25719	3.47212
			3	.94981*	0.177903	0.00156254	0.342339	1.55727
			4	0.351105	0.177903	0.469689	-0.256362	0.958571
			5	-1.61135*	0.177903	5.22439e-06	-2.21881	-1.00388
			6	-4.52273*	0.177903	8.11351e-12	-5.13019	-3.91526
			7	.86490*	0.177903	0.00363838	0.25743	1.47236
		3	1	1.91485*	0.177903	6.31085e-07	1.30738	2.52232
			2	-.94981*	0.177903	0.00156254	-1.55727	-0.342339
			4	-0.598701	0.177903	0.0545735	-1.20617	0.0087653
			5	-2.56115*	0.177903	1.50846e-08	-3.16862	-1.95369
			6	-5.47253*	0.177903	1.63447e-12	-6.08	-4.86507
			7	-0.0849097	0.177903	0.998792	-0.692376	0.522557
		4	1	2.51355*	0.177903	1.92902e-08	1.90609	3.12102
			2	-0.351105	0.177903	0.469689	-0.958571	0.256362
			3	0.598701	0.177903	0.0545735	-0.0087653	1.20617
			5	-1.96245*	0.177903	4.6388e-07	-2.56992	-1.35499
			6	-4.87383*	0.177903	3.56126e-12	-5.4813	-4.26637
			7	0.513791	0.177903	0.124297	-0.093675	1.12126
		5	1	4.47601*	0.177903	9.18865e-12	3.86854	5.08347
			2	1.61135*	0.177903	5.22439e-06	1.00388	2.21881
			3	2.56115*	0.177903	1.50846e-08	1.95369	3.16862
			4	1.96245*	0.177903	4.6388e-07	1.35499	2.56992
			6	-2.91138*	0.177903	2.77094e-09	-3.51885	-2.30391
			7	2.47624*	0.177903	2.34575e-08	1.86878	3.08371
		6	1	7.38739*	0.177903	1.21403e-12	6.77992	7.99485
			2	4.52273*	0.177903	8.11351e-12	3.91526	5.13019
			3	5.47253*	0.177903	1.63447e-12	4.86507	6.08
			4	4.87383*	0.177903	3.56126e-12	4.26637	5.4813
			5	2.91138*	0.177903	2.77094e-09	2.30391	3.51885
			7	5.38762*	0.177903	1.74594e-12	4.78016	5.99509
		7	1	1.99976*	0.177903	3.65946e-07	1.39229	2.60723
			2	-.86490*	0.177903	0.00363838	-1.47236	-0.25743
			3	0.0849097	0.177903	0.998792	-0.522557	0.692376
			4	-0.513791	0.177903	0.124297	-1.12126	0.093675
			5	-2.47624*	0.177903	2.34575e-08	-3.08371	-1.86878
			6	-5.38762*	0.177903	1.74594e-12	-5.99509	-4.78016
*. P<0.05
Homogeneous Subsets
IL-6 qPCR
group		N	alpha =a subset of 0.05
			1	2	3	4	5
Tukey HSDa	1	3	1.001
	3	3		2.91585
	7	3		3.00076
	4	3		3.51455	3.51455
	2	3			3.86566
	5	3				5.47701
	6	3					8.38839
	salience		1	0.0545735	0.469689	1	1
Displays the mean of a group in a homogeneous subset.
a. Use Harmonic Mean Sample Size = 3.000.

## Sheet: （E)TNF-α
Multiple comparisons
dependent variable	TNF-α qPCR
		(I)group	(J)group	average difference (I-J)	standard error	salience	95% confidence interval
							lower limit	upper limit
TNF-α	Tukey HSD	1	2	-3.25776*	0.57007	0.000815973	-5.20432	-1.31121
			3	-14.35562*	0.57007	9.09006e-12	-16.3022	-12.4091
			4	-13.63025*	0.57007	1.7408e-11	-15.5768	-11.6837
			5	-15.75412*	0.57007	3.28215e-12	-17.7007	-13.8076
			6	-18.16974*	0.57007	1.43541e-12	-20.1163	-16.2232
			7	-16.50733*	0.57007	2.25431e-12	-18.4539	-14.5608
		2	1	3.25776*	0.57007	0.000815973	1.31121	5.20432
			3	-11.09786*	0.57007	2.70553e-10	-13.0444	-9.15131
			4	-10.37248*	0.57007	6.71555e-10	-12.319	-8.42593
			5	-12.49635*	0.57007	5.48012e-11	-14.4429	-10.5498
			6	-14.91198*	0.57007	5.80891e-12	-16.8585	-12.9654
			7	-13.24956*	0.57007	2.52105e-11	-15.1961	-11.303
		3	1	14.35562*	0.57007	9.09006e-12	12.4091	16.3022
			2	11.09786*	0.57007	2.70553e-10	9.15131	13.0444
			4	0.725378	0.57007	0.85336	-1.22117	2.67193
			5	-1.3985	0.57007	0.247215	-3.34505	0.548058
			6	-3.81412*	0.57007	0.000162844	-5.76067	-1.86756
			7	-2.15170*	0.57007	0.0261636	-4.09826	-0.205151
		4	1	13.63025*	0.57007	1.7408e-11	11.6837	15.5768
			2	10.37248*	0.57007	6.71555e-10	8.42593	12.319
			3	-0.725378	0.57007	0.85336	-2.67193	1.22117
			5	-2.12387*	0.57007	0.0285849	-4.07043	-0.17732
			6	-4.53950*	0.57007	2.36598e-05	-6.48605	-2.59294
			7	-2.87708*	0.57007	0.00261433	-4.82364	-0.93053
		5	1	15.75412*	0.57007	3.28215e-12	13.8076	17.7007
			2	12.49635*	0.57007	5.48012e-11	10.5498	14.4429
			3	1.3985	0.57007	0.247215	-0.548058	3.34505
			4	2.12387*	0.57007	0.0285849	0.17732	4.07043
			6	-2.41562*	0.57007	0.0112597	-4.36218	-0.469069
			7	-0.753209	0.57007	0.831505	-2.69976	1.19334
		6	1	18.16974*	0.57007	1.43541e-12	16.2232	20.1163
			2	14.91198*	0.57007	5.80891e-12	12.9654	16.8585
			3	3.81412*	0.57007	0.000162844	1.86756	5.76067
			4	4.53950*	0.57007	2.36598e-05	2.59294	6.48605
			5	2.41562*	0.57007	0.0112597	0.469069	4.36218
			7	1.66241	0.57007	0.118602	-0.284141	3.60897
		7	1	16.50733*	0.57007	2.25431e-12	14.5608	18.4539
			2	13.24956*	0.57007	2.52105e-11	11.303	15.1961
			3	2.15170*	0.57007	0.0261636	0.205151	4.09826
			4	2.87708*	0.57007	0.00261433	0.93053	4.82364
			5	0.753209	0.57007	0.831505	-1.19334	2.69976
			6	-1.66241	0.57007	0.118602	-3.60897	0.284141
*. P<0.05
Homogeneous Subsets
TNF-α qPCR
group		N	alpha =a subset of 0.05
			1	2	3	4	5	6
Tukey HSDa	1	3	1.00187
	2	3		4.25963
	4	3			14.6321
	3	3			15.3575	15.3575
	5	3				16.756	16.756
	7	3					17.5092	17.5092
	6	3						19.1716
	salience		1	1	0.85336	0.247215	0.831505	0.118602
Displays the mean of a group in a homogeneous subset.
a. Use Harmonic Mean Sample Size = 3.000.

## Sheet: (F)TLR4
Multiple comparisons
dependent variable	TNF-α qPCR
		(I)group	(J)group	average difference (I-J)	standard error	salience	95% confidence interval
							lower limit	upper limit
TLR	Tukey HSD	1	2	-.34901*	0.0895319	0.0208945	-0.654727	-0.0432981
			3	-.34422*	0.0895319	0.0230317	-0.649933	-0.0385047
			4	-.44564*	0.0895319	0.0029582	-0.751353	-0.139925
			5	-.62924*	0.0895319	9.579e-05	-0.934957	-0.323528
			6	-1.51755*	0.0895319	1.73506e-09	-1.82327	-1.21184
			7	-1.62248*	0.0895319	7.08955e-10	-1.92819	-1.31676
		2	1	.34901*	0.0895319	0.0208945	0.0432981	0.654727
			3	0.00479343	0.0895319	1	-0.300921	0.310508
			4	-0.0966267	0.0895319	0.924315	-0.402341	0.209088
			5	-0.28023	0.0895319	0.0824288	-0.585945	0.0254839
			6	-1.16854*	0.0895319	5.41731e-08	-1.47425	-0.862825
			7	-1.27346*	0.0895319	1.7672e-08	-1.57918	-0.967749
		3	1	.34422*	0.0895319	0.0230317	0.0385047	0.649933
			2	-0.00479343	0.0895319	1	-0.310508	0.300921
			4	-0.10142	0.0895319	0.907275	-0.407134	0.204294
			5	-0.285024	0.0895319	0.075119	-0.590738	0.0206905
			6	-1.17333*	0.0895319	5.13756e-08	-1.47905	-0.867619
			7	-1.27826*	0.0895319	1.68228e-08	-1.58397	-0.972543
		4	1	.44564*	0.0895319	0.0029582	0.139925	0.751353
			2	0.0966267	0.0895319	0.924315	-0.209088	0.402341
			3	0.10142	0.0895319	0.907275	-0.204294	0.407134
			5	-0.183604	0.0895319	0.42816	-0.489318	0.122111
			6	-1.07191*	0.0895319	1.64362e-07	-1.37763	-0.766198
			7	-1.17684*	0.0895319	4.94283e-08	-1.48255	-0.871122
		5	1	.62924*	0.0895319	9.579e-05	0.323528	0.934957
			2	0.28023	0.0895319	0.0824288	-0.0254839	0.585945
			3	0.285024	0.0895319	0.075119	-0.0206905	0.590738
			4	0.183604	0.0895319	0.42816	-0.122111	0.489318
			6	-.88831*	0.0895319	1.73061e-06	-1.19402	-0.582595
			7	-.99323*	0.0895319	4.32006e-07	-1.29895	-0.687519
		6	1	1.51755*	0.0895319	1.73506e-09	1.21184	1.82327
			2	1.16854*	0.0895319	5.41731e-08	0.862825	1.47425
			3	1.17333*	0.0895319	5.13756e-08	0.867619	1.47905
			4	1.07191*	0.0895319	1.64362e-07	0.766198	1.37763
			5	.88831*	0.0895319	1.73061e-06	0.582595	1.19402
			7	-0.104924	0.0895319	0.893522	-0.410638	0.20079
		7	1	1.62248*	0.0895319	7.08955e-10	1.31676	1.92819
			2	1.27346*	0.0895319	1.7672e-08	0.967749	1.57918
			3	1.27826*	0.0895319	1.68228e-08	0.972543	1.58397
			4	1.17684*	0.0895319	4.94283e-08	0.871122	1.48255
			5	.99323*	0.0895319	4.32006e-07	0.687519	1.29895
			6	0.104924	0.0895319	0.893522	-0.20079	0.410638
*. P<0.05
Homogeneous Subsets
TLR4 qPCR
group		N	alpha =a subset of 0.05
			1	2	3
Tukey HSDa	1	3	1.00074
	3	3		1.34496
	2	3		1.34975
	4	3		1.44638
	5	3		1.62998
	6	3			2.51829
	7	3			2.62322
	salience		1	0.075119	0.893522
Displays the mean of a group in a homogeneous subset.
a. Use Harmonic Mean Sample Size = 3.000.

## Sheet: (H)IL-1β
Multiple comparisons
dependent variable	IL-1β WB
		(I)group	(J)group	average difference (I-J)	standard error	salience	95% confidence interval
							lower limit	upper limit
IL-1β	Tukey HSD	1	2	-.07699*	0.0218173	0.0407634	-0.151487	-0.00249301
			3	-.15274*	0.0218173	9.99535e-05	-0.227235	-0.0782405
			4	-.34861*	0.0218173	3.80636e-09	-0.423111	-0.274117
			5	-.52458*	0.0218173	1.6199e-11	-0.599072	-0.450078
			6	-.50303*	0.0218173	2.80105e-11	-0.577524	-0.428529
			7	-.54592*	0.0218173	9.82114e-12	-0.620419	-0.471424
		2	1	.07699*	0.0218173	0.0407634	0.00249301	0.151487
			3	-.07575*	0.0218173	0.0451409	-0.150245	-0.00125039
			4	-.27162*	0.0218173	9.9595e-08	-0.346121	-0.197127
			5	-.44759*	0.0218173	1.33551e-10	-0.522082	-0.373088
			6	-.42604*	0.0218173	2.5959e-10	-0.500534	-0.351539
			7	-.46893*	0.0218173	7.137e-11	-0.543428	-0.394434
		3	1	.15274*	0.0218173	9.99535e-05	0.0782405	0.227235
			2	.07575*	0.0218173	0.0451409	0.00125039	0.150245
			4	-.19588*	0.0218173	5.80443e-06	-0.270373	-0.121379
			5	-.37184*	0.0218173	1.61232e-09	-0.446335	-0.29734
			6	-.35029*	0.0218173	3.57161e-09	-0.424786	-0.275792
			7	-.39318*	0.0218173	7.63669e-10	-0.467681	-0.318687
		4	1	.34861*	0.0218173	3.80636e-09	0.274117	0.423111
			2	.27162*	0.0218173	9.9595e-08	0.197127	0.346121
			3	.19588*	0.0218173	5.80443e-06	0.121379	0.270373
			5	-.17596*	0.0218173	2.04336e-05	-0.250458	-0.101464
			6	-.15441*	0.0218173	8.87385e-05	-0.22891	-0.0799154
			7	-.19731*	0.0218173	5.32075e-06	-0.271805	-0.12281
		5	1	.52458*	0.0218173	1.6199e-11	0.450078	0.599072
			2	.44759*	0.0218173	1.33551e-10	0.373088	0.522082
			3	.37184*	0.0218173	1.61232e-09	0.29734	0.446335
			4	.17596*	0.0218173	2.04336e-05	0.101464	0.250458
			6	0.0215486	0.0218173	0.948686	-0.0529485	0.0960458
			7	-0.0213463	0.0218173	0.950824	-0.0958435	0.0531508
		6	1	.50303*	0.0218173	2.80105e-11	0.428529	0.577524
			2	.42604*	0.0218173	2.5959e-10	0.351539	0.500534
			3	.35029*	0.0218173	3.57161e-09	0.275792	0.424786
			4	.15441*	0.0218173	8.87385e-05	0.0799154	0.22891
			5	-0.0215486	0.0218173	0.948686	-0.0960458	0.0529485
			7	-0.0428949	0.0218173	0.473805	-0.117392	0.0316022
		7	1	.54592*	0.0218173	9.82114e-12	0.471424	0.620419
			2	.46893*	0.0218173	7.137e-11	0.394434	0.543428
			3	.39318*	0.0218173	7.63669e-10	0.318687	0.467681
			4	.19731*	0.0218173	5.32075e-06	0.12281	0.271805
			5	0.0213463	0.0218173	0.950824	-0.0531508	0.0958435
			6	0.0428949	0.0218173	0.473805	-0.0316022	0.117392
*. P<0.05
Homogeneous Subsets
IL-1β WB
group		N	alpha =a subset of 0.05
			1	2	3	4	5
Tukey HSDa	1	3	0.164201
	2	3		0.241191
	3	3			0.316938
	4	3				0.512815
	6	3					0.667227
	5	3					0.688776
	7	3					0.710122
	salience		1	1	1	1	0.473805
Displays the mean of a group in a homogeneous subset.
a. Use Harmonic Mean Sample Size = 3.000.

## Sheet: (I)IL-8
Multiple comparisons
dependent variable	IL-8 WB
		(I)group	(J)group	average difference (I-J)	standard error	salience	95% confidence interval
							lower limit	upper limit
IL-8	Tukey HSD	1	2	-.16810*	0.0207775	1.97023e-05	-0.239051	-0.0971584
			3	-.28189*	0.0207775	3.27665e-08	-0.352833	-0.21094
			4	-.44255*	0.0207775	8.06232e-11	-0.513495	-0.371602
			5	-.60373*	0.0207775	2.20202e-12	-0.674672	-0.532779
			6	-.66826*	0.0207775	1.40421e-12	-0.739204	-0.597311
			7	-.74763*	0.0207775	1.23812e-12	-0.818581	-0.676688
		2	1	.16810*	0.0207775	1.97023e-05	0.0971584	0.239051
			3	-.11378*	0.0207775	0.00123018	-0.184728	-0.0428353
			4	-.27444*	0.0207775	4.63944e-08	-0.34539	-0.203497
			5	-.43562*	0.0207775	9.96632e-11	-0.506567	-0.364674
			6	-.50015*	0.0207775	1.59601e-11	-0.571099	-0.429206
			7	-.57953*	0.0207775	3.02069e-12	-0.650476	-0.508583
		3	1	.28189*	0.0207775	3.27665e-08	0.21094	0.352833
			2	.11378*	0.0207775	0.00123018	0.0428353	0.184728
			4	-.16066*	0.0207775	3.3084e-05	-0.231608	-0.0897153
			5	-.32184*	0.0207775	5.74726e-09	-0.392785	-0.250892
			6	-.38637*	0.0207775	5.0125e-10	-0.457318	-0.315425
			7	-.46575*	0.0207775	4.06774e-11	-0.536694	-0.394801
		4	1	.44255*	0.0207775	8.06232e-11	0.371602	0.513495
			2	.27444*	0.0207775	4.63944e-08	0.203497	0.34539
			3	.16066*	0.0207775	3.3084e-05	0.0897153	0.231608
			5	-.16118*	0.0207775	3.19034e-05	-0.232123	-0.0902302
			6	-.22571*	0.0207775	5.62277e-07	-0.296656	-0.154763
			7	-.30509*	0.0207775	1.16365e-08	-0.376032	-0.234139
		5	1	.60373*	0.0207775	2.20202e-12	0.532779	0.674672
			2	.43562*	0.0207775	9.96632e-11	0.364674	0.506567
			3	.32184*	0.0207775	5.74726e-09	0.250892	0.392785
			4	.16118*	0.0207775	3.19034e-05	0.0902302	0.232123
			6	-0.0645327	0.0207775	0.0859226	-0.135479	0.00641377
			7	-.14391*	0.0207775	0.000112274	-0.214856	-0.0729628
		6	1	.66826*	0.0207775	1.40421e-12	0.597311	0.739204
			2	.50015*	0.0207775	1.59601e-11	0.429206	0.571099
			3	.38637*	0.0207775	5.0125e-10	0.315425	0.457318
			4	.22571*	0.0207775	5.62277e-07	0.154763	0.296656
			5	0.0645327	0.0207775	0.0859226	-0.00641377	0.135479
			7	-.07938*	0.0207775	0.0240733	-0.150323	-0.00843005
		7	1	.74763*	0.0207775	1.23812e-12	0.676688	0.818581
			2	.57953*	0.0207775	3.02069e-12	0.508583	0.650476
			3	.46575*	0.0207775	4.06774e-11	0.394801	0.536694
			4	.30509*	0.0207775	1.16365e-08	0.234139	0.376032
			5	.14391*	0.0207775	0.000112274	0.0729628	0.214856
			6	.07938*	0.0207775	0.0240733	0.00843005	0.150323
*. P<0.05
Homogeneous Subsets
IL-8 WB
group		N	alpha =a subset of 0.05
			1	2	3	4	5	6
Tukey HSDa	1	3	0.329309
	2	3		0.497414
	3	3			0.611196
	4	3				0.771858
	5	3					0.933034
	6	3					0.997567
	7	3						1.07694
	salience		1	1	1	1	0.0859226	1
Displays the mean of a group in a homogeneous subset.
a. Use Harmonic Mean Sample Size = 3.000.
