# Supplementary material for: CTH/H2S Regulates LPS-Induced Inflammation through IL-8 Signaling in MAC-T Cells
Source: Int J Mol Sci. 2022 Oct 5;23(19):11822. doi: 10.3390/ijms231911822 (PMC9570289; doi:10.3390/ijms231911822)
Supplement: Supplementary file 1 [file ijms-23-11822-s001.zip › Original data for Statistical analysis/Fig.2.xlsx]

## Sheet: (B)H2S content
Multiple comparisons
Determination of H2S content in cell supernatant
dependent variable：H2S content	(I)group	(J)group	average difference (I-J)	standard error	salience	95% confidence interval
						lower limit	upper limit
Tukey HSD	1	2	134.54375*	5.61116	1.67819e-11	115.384	153.704
		3	166.32917*	5.61116	1.94733e-12	147.169	185.489
		4	162.19271*	5.61116	2.28206e-12	143.033	181.352
		5	173.51354*	5.61116	1.57807e-12	154.354	192.673
		6	176.12604*	5.61116	1.49947e-12	156.966	195.286
		7	196.37292*	5.61116	1.25588e-12	177.213	215.533
	2	1	-134.54375*	5.61116	1.67819e-11	-153.704	-115.384
		3	31.78542*	5.61116	0.000888853	12.6256	50.9452
		4	27.64896*	5.61116	0.00323387	8.48917	46.8087
		5	38.96979*	5.61116	0.000109017	19.81	58.1296
		6	41.58229*	5.61116	5.33832e-05	22.4225	60.7421
		7	61.82917*	5.61116	4.70289e-07	42.6694	80.989
	3	1	-166.32917*	5.61116	1.94733e-12	-185.489	-147.169
		2	-31.78542*	5.61116	0.000888853	-50.9452	-12.6256
		4	-4.13646	5.61116	0.987474	-23.2962	15.0233
		5	7.18438	5.61116	0.849907	-11.9754	26.3442
		6	9.79688	5.61116	0.599868	-9.36291	28.9567
		7	30.04375*	5.61116	0.00152105	10.884	49.2035
	4	1	-162.19271*	5.61116	2.28206e-12	-181.352	-143.033
		2	-27.64896*	5.61116	0.00323387	-46.8087	-8.48917
		3	4.13646	5.61116	0.987474	-15.0233	23.2962
		5	11.3208	5.61116	0.445788	-7.83895	30.4806
		6	13.9333	5.61116	0.236413	-5.22645	33.0931
		7	34.18021*	5.61116	0.000432146	15.0204	53.34
	5	1	-173.51354*	5.61116	1.57807e-12	-192.673	-154.354
		2	-38.96979*	5.61116	0.000109017	-58.1296	-19.81
		3	-7.18438	5.61116	0.849907	-26.3442	11.9754
		4	-11.3208	5.61116	0.445788	-30.4806	7.83895
		6	2.6125	5.61116	0.998949	-16.5473	21.7723
		7	22.85938*	5.61116	0.0151698	3.69959	42.0192
	6	1	-176.12604*	5.61116	1.49947e-12	-195.286	-156.966
		2	-41.58229*	5.61116	5.33832e-05	-60.7421	-22.4225
		3	-9.79688	5.61116	0.599868	-28.9567	9.36291
		4	-13.9333	5.61116	0.236413	-33.0931	5.22645
		5	-2.6125	5.61116	0.998949	-21.7723	16.5473
		7	20.24688*	5.61116	0.0353349	1.08709	39.4067
	7	1	-196.37292*	5.61116	1.25588e-12	-215.533	-177.213
		2	-61.82917*	5.61116	4.70289e-07	-80.989	-42.6694
		3	-30.04375*	5.61116	0.00152105	-49.2035	-10.884
		4	-34.18021*	5.61116	0.000432146	-53.34	-15.0204
		5	-22.85938*	5.61116	0.0151698	-42.0192	-3.69959
		6	-20.24688*	5.61116	0.0353349	-39.4067	-1.08709
*. P<0.05
Homogeneous Subsets
Determination of H2S content in cell supernatant
group		N	alpha =a subset of 0.05
			1	2	3	4
Tukey HSDa	7	3	625.692
	6	3		645.938
	5	3		648.551
	3	3		655.735
	4	3		659.872
	2	3			687.521
	1	3				822.064
	salience		1	0.236413	1	1
Displays the mean of a group in a homogeneous subset.
a. Use Harmonic Mean Sample Size = 3.000.

## Sheet: (C)CTH qPCR
Multiple comparisons
CBS qPCR
dependent variable		(I)group	(J)group	average difference (I-J)	standard error	salience	95% confidence interval
							lower limit	upper limit
	Tukey HSD	1	2	0.0757963	0.0420413	0.566645	-0.0677575	0.21935
CTH			3	.17731*	0.0420413	0.0116753	0.0337566	0.320864
			4	.22648*	0.0420413	0.0014367	0.0829218	0.370029
			5	.24671*	0.0420413	0.000628595	0.103152	0.390259
			6	.26328*	0.0420413	0.00032571	0.119724	0.406831
			7	.31140*	0.0420413	5.36832e-05	0.167843	0.454951
		2	1	-0.0757963	0.0420413	0.566645	-0.21935	0.0677575
			3	0.101514	0.0420413	0.261678	-0.0420397	0.245068
			4	.15068*	0.0420413	0.0369123	0.00712554	0.294233
			5	.17091*	0.0420413	0.0154111	0.0273552	0.314463
			6	.18748*	0.0420413	0.00751768	0.0439273	0.331035
			7	.23560*	0.0420413	0.000986442	0.0920468	0.379154
		3	1	-.17731*	0.0420413	0.0116753	-0.320864	-0.0337566
			2	-0.101514	0.0420413	0.261678	-0.245068	0.0420397
			4	0.0491652	0.0420413	0.894421	-0.0943885	0.192719
			5	0.0693949	0.0420413	0.655505	-0.0741588	0.212949
			6	0.085967	0.0420413	0.431264	-0.0575867	0.229521
			7	0.134086	0.0420413	0.0743506	-0.00946728	0.27764
		4	1	-.22648*	0.0420413	0.0014367	-0.370029	-0.0829218
			2	-.15068*	0.0420413	0.0369123	-0.294233	-0.00712554
			3	-0.0491652	0.0420413	0.894421	-0.192719	0.0943885
			5	0.0202297	0.0420413	0.998736	-0.123324	0.163783
			6	0.0368018	0.0420413	0.970702	-0.106752	0.180356
			7	0.0849212	0.0420413	0.444506	-0.0586325	0.228475
		5	1	-.24671*	0.0420413	0.000628595	-0.390259	-0.103152
			2	-.17091*	0.0420413	0.0154111	-0.314463	-0.0273552
			3	-0.0693949	0.0420413	0.655505	-0.212949	0.0741588
			4	-0.0202297	0.0420413	0.998736	-0.163783	0.123324
			6	0.0165721	0.0420413	0.999591	-0.126982	0.160126
			7	0.0646916	0.0420413	0.71936	-0.0788622	0.208245
		6	1	-.26328*	0.0420413	0.00032571	-0.406831	-0.119724
			2	-.18748*	0.0420413	0.00751768	-0.331035	-0.0439273
			3	-0.085967	0.0420413	0.431264	-0.229521	0.0575867
			4	-0.0368018	0.0420413	0.970702	-0.180356	0.106752
			5	-0.0165721	0.0420413	0.999591	-0.160126	0.126982
			7	0.0481194	0.0420413	0.903246	-0.0954343	0.191673
		7	1	-.31140*	0.0420413	5.36832e-05	-0.454951	-0.167843
			2	-.23560*	0.0420413	0.000986442	-0.379154	-0.0920468
			3	-0.134086	0.0420413	0.0743506	-0.27764	0.00946728
			4	-0.0849212	0.0420413	0.444506	-0.228475	0.0586325
			5	-0.0646916	0.0420413	0.71936	-0.208245	0.0788622
			6	-0.0481194	0.0420413	0.903246	-0.191673	0.0954343
*. P<0.05
Homogeneous Subsets
CBS qPCR
group		N	alpha =a subset of 0.05
			1	2	3
Tukey HSDa	7	3	0.68949
	6	3	0.737609
	5	3	0.754181
	4	3	0.774411
	3	3	0.823576	0.823576
	2	3		0.92509	0.92509
	1	3			1.00089
	salience		0.0743506	0.261678	0.566645
Displays the mean of a group in a homogeneous subset.
a. Use Harmonic Mean Sample Size = 3.000.

## Sheet: (D)CBS qPCR
Multiple comparisons
CBS qPCR
dependent variable	dependent variable	(I)group	(J)group	average difference (I-J)	standard error	salience	95% confidence interval
							lower limit	upper limit
	Tukey HSD	1	2	.36576*	0.0387826	3.21143e-06	0.233333	0.498186
CBS			3	.28916*	0.0387826	4.98655e-05	0.156736	0.421589
			4	.24177*	0.0387826	0.000341223	0.109347	0.3742
			5	.21761*	0.0387826	0.000974841	0.0851786	0.350031
			6	.30579*	0.0387826	2.65005e-05	0.173359	0.438212
			7	.30665*	0.0387826	2.56579e-05	0.174224	0.439077
		2	1	-.36576*	0.0387826	3.21143e-06	-0.498186	-0.233333
			3	-0.0765967	0.0387826	0.468887	-0.209023	0.0558297
			4	-0.123986	0.0387826	0.073379	-0.256412	0.00844063
			5	-.14815*	0.0387826	0.0240814	-0.280581	-0.0157281
			6	-0.0599743	0.0387826	0.715075	-0.192401	0.0724521
			7	-0.0591093	0.0387826	0.727499	-0.191536	0.0733171
		3	1	-.28916*	0.0387826	4.98655e-05	-0.421589	-0.156736
			2	0.0765967	0.0387826	0.468887	-0.0558297	0.209023
			4	-0.0473891	0.0387826	0.874393	-0.179816	0.0850374
			5	-0.0715578	0.0387826	0.5422	-0.203984	0.0608687
			6	0.0166224	0.0387826	0.999341	-0.115804	0.149049
			7	0.0174874	0.0387826	0.999122	-0.114939	0.149914
		4	1	-.24177*	0.0387826	0.000341223	-0.3742	-0.109347
			2	0.123986	0.0387826	0.073379	-0.00844063	0.256412
			3	0.0473891	0.0387826	0.874393	-0.0850374	0.179816
			5	-0.0241687	0.0387826	0.994792	-0.156595	0.108258
			6	0.0640115	0.0387826	0.655571	-0.0684149	0.196438
			7	0.0648765	0.0387826	0.642601	-0.0675499	0.197303
		5	1	-.21761*	0.0387826	0.000974841	-0.350031	-0.0851786
			2	.14815*	0.0387826	0.0240814	0.0157281	0.280581
			3	0.0715578	0.0387826	0.5422	-0.0608687	0.203984
			4	0.0241687	0.0387826	0.994792	-0.108258	0.156595
			6	0.0881802	0.0387826	0.319818	-0.0442462	0.220607
			7	0.0890452	0.0387826	0.310063	-0.0433812	0.221472
		6	1	-.30579*	0.0387826	2.65005e-05	-0.438212	-0.173359
			2	0.0599743	0.0387826	0.715075	-0.0724521	0.192401
			3	-0.0166224	0.0387826	0.999341	-0.149049	0.115804
			4	-0.0640115	0.0387826	0.655571	-0.196438	0.0684149
			5	-0.0881802	0.0387826	0.319818	-0.220607	0.0442462
			7	0.000864987	0.0387826	1	-0.131561	0.133291
		7	1	-.30665*	0.0387826	2.56579e-05	-0.439077	-0.174224
			2	0.0591093	0.0387826	0.727499	-0.0733171	0.191536
			3	-0.0174874	0.0387826	0.999122	-0.149914	0.114939
			4	-0.0648765	0.0387826	0.642601	-0.197303	0.0675499
			5	-0.0890452	0.0387826	0.310063	-0.221472	0.0433812
			6	-0.000864987	0.0387826	1	-0.133291	0.131561
*. P<0.05
Homogeneous Subsets
CTH qPCR
group		N	alpha =a subset of 0.05
			1	2	3
Tukey HSDa	2	3	0.634687
	7	3	0.693796	0.693796
	6	3	0.694661	0.694661
	3	3	0.711284	0.711284
	4	3	0.758673	0.758673
	5	3		0.782842
	1	3			1.00045
	salience		0.073379	0.310063	1
Displays the mean of a group in a homogeneous subset.
a. Use Harmonic Mean Sample Size = 3.000.

## Sheet: (F)CTH WB
Multiple comparisons
dependent variable	CTH WB
		(I)group	(J)group	average difference (I-J)	standard error	salience	95% confidence interval
							lower limit	upper limit
CTH	Tukey HSD	1	2	0.0215155	0.0249606	0.972789	-0.0637145	0.106746
			3	.12009*	0.0249606	0.00398213	0.0348618	0.205322
			4	.20821*	0.0249606	1.38227e-05	0.122984	0.293444
			5	.34671*	0.0249606	2.41011e-08	0.261478	0.431939
			6	.35372*	0.0249606	1.85484e-08	0.26849	0.43895
			7	.54104*	0.0249606	6.36954e-11	0.455814	0.626274
		2	1	-0.0215155	0.0249606	0.972789	-0.106746	0.0637145
			3	.09858*	0.0249606	0.0190386	0.0133463	0.183806
			4	.18670*	0.0249606	4.81241e-05	0.101468	0.271928
			5	.32519*	0.0249606	5.54468e-08	0.239963	0.410423
			6	.33220*	0.0249606	4.20504e-08	0.246974	0.417434
			7	.51953*	0.0249606	1.09915e-10	0.434298	0.604758
		3	1	-.12009*	0.0249606	0.00398213	-0.205322	-0.0348618
			2	-.09858*	0.0249606	0.0190386	-0.183806	-0.0133463
			4	.08812*	0.0249606	0.0406478	0.0028917	0.173352
			5	.22662*	0.0249606	5.07791e-06	0.141386	0.311847
			6	.23363*	0.0249606	3.51954e-06	0.148398	0.318858
			7	.42095*	0.0249606	1.85579e-09	0.335722	0.506182
		4	1	-.20821*	0.0249606	1.38227e-05	-0.293444	-0.122984
			2	-.18670*	0.0249606	4.81241e-05	-0.271928	-0.101468
			3	-.08812*	0.0249606	0.0406478	-0.173352	-0.0028917
			5	.13849*	0.0249606	0.00108545	0.0532646	0.223725
			6	.14551*	0.0249606	0.000671205	0.0602758	0.230736
			7	.33283*	0.0249606	4.10349e-08	0.2476	0.41806
		5	1	-.34671*	0.0249606	2.41011e-08	-0.431939	-0.261478
			2	-.32519*	0.0249606	5.54468e-08	-0.410423	-0.239963
			3	-.22662*	0.0249606	5.07791e-06	-0.311847	-0.141386
			4	-.13849*	0.0249606	0.00108545	-0.223725	-0.0532646
			6	0.00701118	0.0249606	0.999943	-0.0782189	0.0922413
			7	.19434*	0.0249606	3.0605e-05	0.109105	0.279565
		6	1	-.35372*	0.0249606	1.85484e-08	-0.43895	-0.26849
			2	-.33220*	0.0249606	4.20504e-08	-0.417434	-0.246974
			3	-.23363*	0.0249606	3.51954e-06	-0.318858	-0.148398
			4	-.14551*	0.0249606	0.000671205	-0.230736	-0.0602758
			5	-0.00701118	0.0249606	0.999943	-0.0922413	0.0782189
			7	.18732*	0.0249606	4.63525e-05	0.102094	0.272554
		7	1	-.54104*	0.0249606	6.36954e-11	-0.626274	-0.455814
			2	-.51953*	0.0249606	1.09915e-10	-0.604758	-0.434298
			3	-.42095*	0.0249606	1.85579e-09	-0.506182	-0.335722
			4	-.33283*	0.0249606	4.10349e-08	-0.41806	-0.2476
			5	-.19434*	0.0249606	3.0605e-05	-0.279565	-0.109105
			6	-.18732*	0.0249606	4.63525e-05	-0.272554	-0.102094
*. P<0.05
Homogeneous Subsets
CTH WB
group		N	alpha =a subset of 0.05
			1	2	3	4	5
Tukey HSDa	7	3	0.417362
	6	3		0.604686
	5	3		0.611698
	4	3			0.750192
	3	3				0.838314
	2	3					0.93689
	1	3					0.958406
	salience		1	0.999943	1	1	0.972789
Displays the mean of a group in a homogeneous subset.
a. Use Harmonic Mean Sample Size = 3.000.

## Sheet: (G)CBS WB
Multiple comparisons
dependent variable	CTH WB
		(I)group	(J)group	average difference (I-J)	standard error	salience	95% confidence interval
							lower limit	upper limit
CBS	Tukey HSD	1	2	-0.0359408	0.0263363	0.810894	-0.125868	0.0539866
			3	0.0379131	0.0263363	0.773068	-0.0520144	0.12784
			4	-0.0237178	0.0263363	0.966475	-0.113645	0.0662096
			5	.22324*	0.0263363	1.14598e-05	0.133312	0.313167
			6	.24171*	0.0263363	4.45969e-06	0.15178	0.331635
			7	.24158*	0.0263363	4.48841e-06	0.151651	0.331506
		2	1	0.0359408	0.0263363	0.810894	-0.0539866	0.125868
			3	0.0738539	0.0263363	0.14272	-0.0160735	0.163781
			4	0.012223	0.0263363	0.998968	-0.0777044	0.10215
			5	.25918*	0.0263363	1.91239e-06	0.169253	0.349107
			6	.27765*	0.0263363	8.1749e-07	0.187721	0.367576
			7	.27752*	0.0263363	8.22237e-07	0.187592	0.367447
		3	1	-0.0379131	0.0263363	0.773068	-0.12784	0.0520144
			2	-0.0738539	0.0263363	0.14272	-0.163781	0.0160735
			4	-0.0616308	0.0263363	0.291367	-0.151558	0.0282966
			5	.18533*	0.0263363	9.44949e-05	0.0953987	0.275254
			6	.20379*	0.0263363	3.28096e-05	0.113867	0.293722
			7	.20367*	0.0263363	3.30465e-05	0.113738	0.293593
		4	1	0.0237178	0.0263363	0.966475	-0.0662096	0.113645
			2	-0.012223	0.0263363	0.998968	-0.10215	0.0777044
			3	0.0616308	0.0263363	0.291367	-0.0282966	0.151558
			5	.24696*	0.0263363	3.44227e-06	0.15703	0.336884
			6	.26543*	0.0263363	1.42753e-06	0.175498	0.355353
			7	.26530*	0.0263363	1.43611e-06	0.175369	0.355224
		5	1	-.22324*	0.0263363	1.14598e-05	-0.313167	-0.133312
			2	-.25918*	0.0263363	1.91239e-06	-0.349107	-0.169253
			3	-.18533*	0.0263363	9.44949e-05	-0.275254	-0.0953987
			4	-.24696*	0.0263363	3.44227e-06	-0.336884	-0.15703
			6	0.0184684	0.0263363	0.99031	-0.071459	0.108396
			7	0.0183393	0.0263363	0.990656	-0.0715881	0.108267
		6	1	-.24171*	0.0263363	4.45969e-06	-0.331635	-0.15178
			2	-.27765*	0.0263363	8.1749e-07	-0.367576	-0.187721
			3	-.20379*	0.0263363	3.28096e-05	-0.293722	-0.113867
			4	-.26543*	0.0263363	1.42753e-06	-0.355353	-0.175498
			5	-0.0184684	0.0263363	0.99031	-0.108396	0.071459
			7	-0.000129137	0.0263363	1	-0.0900566	0.0897983
		7	1	-.24158*	0.0263363	4.48841e-06	-0.331506	-0.151651
			2	-.27752*	0.0263363	8.22237e-07	-0.367447	-0.187592
			3	-.20367*	0.0263363	3.30465e-05	-0.293593	-0.113738
			4	-.26530*	0.0263363	1.43611e-06	-0.355224	-0.175369
			5	-0.0183393	0.0263363	0.990656	-0.108267	0.0715881
			6	0.000129137	0.0263363	1	-0.0897983	0.0900566
*. P<0.05
Homogeneous Subsets
CTH WB
group		N	alpha =a subset of 0.05
			1	2
Tukey HSDa	6	3	0.660248
	7	3	0.660377
	5	3	0.678716
	3	3		0.864042
	1	3		0.901955
	4	3		0.925673
	2	3		0.937896
	salience		0.99031	0.14272
Displays the mean of a group in a homogeneous subset.
a. Use Harmonic Mean Sample Size = 3.000.
