# Supplementary material for: CTH/H2S Regulates LPS-Induced Inflammation through IL-8 Signaling in MAC-T Cells
Source: Int J Mol Sci. 2022 Oct 5;23(19):11822. doi: 10.3390/ijms231911822 (PMC9570289; doi:10.3390/ijms231911822)
Supplement: Supplementary file 1 [file ijms-23-11822-s001.zip › Original data for Statistical analysis/Fig.3.xlsx]

## Sheet: (A)CTH qPCR
Multiple comparisons
dependent variable	CTH qPCR
		(I)group	(J)group	average difference (I-J)	standard error	salience	95% confidence interval
							lower limit	upper limit
CTH	Tukey HSD	1	2	.07982*	0.0114747	0.000293092	0.0420534	0.117582
			3	.65370*	0.0114747	1.98475e-12	0.615934	0.691462
			4	.43348*	0.0114747	3.32666e-11	0.395713	0.471241
			5	0.0160077	0.0114747	0.643928	-0.0217563	0.0537718
		2	1	-.07982*	0.0114747	0.000293092	-0.117582	-0.0420534
			3	.57388*	0.0114747	3.34055e-12	0.536116	0.611645
			4	.35366*	0.0114747	2.42198e-10	0.315895	0.391424
			5	-.06381*	0.0114747	0.00173657	-0.101574	-0.0260457
		3	1	-.65370*	0.0114747	1.98475e-12	-0.691462	-0.615934
			2	-.57388*	0.0114747	3.34055e-12	-0.611645	-0.536116
			4	-.22022*	0.0114747	2.5384e-08	-0.257985	-0.182457
			5	-.63769*	0.0114747	2.11509e-12	-0.675454	-0.599926
		4	1	-.43348*	0.0114747	3.32666e-11	-0.471241	-0.395713
			2	-.35366*	0.0114747	2.42198e-10	-0.391424	-0.315895
			3	.22022*	0.0114747	2.5384e-08	0.182457	0.257985
			5	-.41747*	0.0114747	4.77577e-11	-0.455233	-0.379705
		5	1	-0.0160077	0.0114747	0.643928	-0.0537718	0.0217563
			2	.06381*	0.0114747	0.00173657	0.0260457	0.101574
			3	.63769*	0.0114747	2.11509e-12	0.599926	0.675454
			4	.41747*	0.0114747	4.77577e-11	0.379705	0.455233
*. P<0.05
Homogeneous Subsets
CTH qPCR
group		N	alpha =a subset of 0.05
			1	2	3	4
Tukey HSDa	3	3	0.346366
	4	3		0.566587
	2	3			0.920247
	5	3				0.984056
	1	3				1.00006
	salience		1	1	1	0.643928
Displays the mean of a group in a homogeneous subset.
a. Use Harmonic Mean Sample Size = 3.000.

## Sheet: (B)CBS qPCR
Multiple comparisons
dependent variable	CBS qPCR
		(I)group	(J)group	average difference (I-J)	standard error	salience	95% confidence interval
							lower limit	upper limit
CBS	Tukey HSD	1	2	.17030*	0.0467319	0.0289024	0.0165025	0.3241
			3	.48830*	0.0467319	8.22396e-06	0.334497	0.642094
			4	.39304*	0.0467319	5.78121e-05	0.239237	0.546834
			5	.21526*	0.0467319	0.00671935	0.0614636	0.369061
		2	1	-.17030*	0.0467319	0.0289024	-0.3241	-0.0165025
			3	.31799*	0.0467319	0.000351559	0.164196	0.471793
			4	.22273*	0.0467319	0.00531702	0.0689361	0.376533
			5	0.0449611	0.0467319	0.865873	-0.108837	0.19876
		3	1	-.48830*	0.0467319	8.22396e-06	-0.642094	-0.334497
			2	-.31799*	0.0467319	0.000351559	-0.471793	-0.164196
			4	-0.0952594	0.0467319	0.315609	-0.249058	0.0585391
			5	-.27303*	0.0467319	0.00118985	-0.426831	-0.119234
		4	1	-.39304*	0.0467319	5.78121e-05	-0.546834	-0.239237
			2	-.22273*	0.0467319	0.00531702	-0.376533	-0.0689361
			3	0.0952594	0.0467319	0.315609	-0.0585391	0.249058
			5	-.17777*	0.0467319	0.0225744	-0.331572	-0.023975
		5	1	-.21526*	0.0467319	0.00671935	-0.369061	-0.0614636
			2	-0.0449611	0.0467319	0.865873	-0.19876	0.108837
			3	.27303*	0.0467319	0.00118985	0.119234	0.426831
			4	.17777*	0.0467319	0.0225744	0.023975	0.331572
*. P<0.05
Homogeneous Subsets
CBS qPCR
group		N	alpha =a subset of 0.05
			1	2	3
Tukey HSDa	3	3	0.511847
	4	3	0.607106
	5	3		0.78488
	2	3		0.829841
	1	3			1.00014
	salience		0.315609	0.865873	1
Displays the mean of a group in a homogeneous subset.
a. Use Harmonic Mean Sample Size = 3.000.

## Sheet: (D)CTH WB
Multiple comparisons
CTH WB
dependent variable		(I)group	(J)group	average difference (I-J)	standard error	salience	95% confidence interval
							lower limit	upper limit
CTH	Tukey HSD	1	2	.40843*	0.00454094	1.61648e-12	0.393483	0.423372
			3	.81959*	0.00454094	1.61637e-12	0.804646	0.834535
			4	.69740*	0.00454094	1.61637e-12	0.682458	0.712347
			5	.25949*	0.00454094	1.97087e-12	0.244544	0.274433
		2	1	-.40843*	0.00454094	1.61648e-12	-0.423372	-0.393483
			3	.41116*	0.00454094	1.61648e-12	0.396219	0.426108
			4	.28897*	0.00454094	1.70208e-12	0.27403	0.303919
			5	-.14894*	0.00454094	1.31325e-10	-0.163884	-0.133994
		3	1	-.81959*	0.00454094	1.61637e-12	-0.834535	-0.804646
			2	-.41116*	0.00454094	1.61648e-12	-0.426108	-0.396219
			4	-.12219*	0.00454094	9.23116e-10	-0.137133	-0.107244
			5	-.56010*	0.00454094	1.61637e-12	-0.575047	-0.545158
		4	1	-.69740*	0.00454094	1.61637e-12	-0.712347	-0.682458
			2	-.28897*	0.00454094	1.70208e-12	-0.303919	-0.27403
			3	.12219*	0.00454094	9.23116e-10	0.107244	0.137133
			5	-.43791*	0.00454094	1.61648e-12	-0.452858	-0.422969
		5	1	-.25949*	0.00454094	1.97087e-12	-0.274433	-0.244544
			2	.14894*	0.00454094	1.31325e-10	0.133994	0.163884
			3	.56010*	0.00454094	1.61637e-12	0.545158	0.575047
			4	.43791*	0.00454094	1.61648e-12	0.422969	0.452858
*. P<0.05
Homogeneous Subsets
CTH WB
group		N	alpha =a subset of 0.05
			1	2	3	4	5
Tukey HSDa	3	3	0.38591
	4	3		0.508098
	2	3			0.797073
	5	3				0.946012
	1	3					1.2055
	salience		1	1	1	1	1
Displays the mean of a group in a homogeneous subset.
a. Use Harmonic Mean Sample Size = 3.000.

## Sheet: (E)CBS WB
Multiple comparisons
CBS WB
dependent variable		(I)group	(J)group	average difference (I-J)	standard error	salience	95% confidence interval
							lower limit	upper limit
CBS	Tukey HSD	1	2	.39103*	0.0123216	1.81598e-10	0.350478	0.431581
			3	.71221*	0.0123216	1.92391e-12	0.671657	0.75276
			4	.17135*	0.0123216	5.66477e-07	0.130798	0.211901
			5	.16628*	0.0123216	7.53497e-07	0.12573	0.206833
		2	1	-.39103*	0.0123216	1.81598e-10	-0.431581	-0.350478
			3	.32118*	0.0123216	1.26259e-09	0.280628	0.361731
			4	-.21968*	0.0123216	5.195e-08	-0.260231	-0.179129
			5	-.22475*	0.0123216	4.16331e-08	-0.265299	-0.184196
		3	1	-.71221*	0.0123216	1.92391e-12	-0.75276	-0.671657
			2	-.32118*	0.0123216	1.26259e-09	-0.361731	-0.280628
			4	-.54086*	0.0123216	8.48521e-12	-0.581411	-0.500308
			5	-.54593*	0.0123216	7.85871e-12	-0.586478	-0.505376
		4	1	-.17135*	0.0123216	5.66477e-07	-0.211901	-0.130798
			2	.21968*	0.0123216	5.195e-08	0.179129	0.260231
			3	.54086*	0.0123216	8.48521e-12	0.500308	0.581411
			5	-0.00506785	0.0123216	0.99302	-0.0456193	0.0354836
		5	1	-.16628*	0.0123216	7.53497e-07	-0.206833	-0.12573
			2	.22475*	0.0123216	4.16331e-08	0.184196	0.265299
			3	.54593*	0.0123216	7.85871e-12	0.505376	0.586478
			4	0.00506785	0.0123216	0.99302	-0.0354836	0.0456193
*. P<0.05
Homogeneous Subsets
CBS WB
group		N	alpha =a subset of 0.05
			1	2	3	4
Tukey HSDa	3	3	0.943021
	2	3		1.2642
	4	3			1.48388
	5	3			1.48895
	1	3				1.65523
	salience		1	1	0.99302	1
Displays the mean of a group in a homogeneous subset.
a. Use Harmonic Mean Sample Size = 3.000.

## Sheet: (F)H2S content
Multiple comparisons
Determination of H2S content in cell supernatant
dependent variable：H2S content	(I)group	(J)group	average difference (I-J)	standard error	salience	95% confidence interval
						lower limit	upper limit
Tukey HSD	1	2	35.26875*	4.85055	0.000202344	19.3052	51.2323
		3	76.85104*	4.85055	1.62543e-07	60.8875	92.8146
		4	4.57187	4.85055	0.873907	-11.3917	20.5354
		5	-57.03958*	4.85055	2.75439e-06	-73.0031	-41.076
	2	1	-35.26875*	4.85055	0.000202344	-51.2323	-19.3052
		3	41.58229*	4.85055	4.88674e-05	25.6187	57.5458
		4	-30.69687*	4.85055	0.000633912	-46.6604	-14.7333
		5	-92.30833*	4.85055	2.75605e-08	-108.272	-76.3448
	3	1	-76.85104*	4.85055	1.62543e-07	-92.8146	-60.8875
		2	-41.58229*	4.85055	4.88674e-05	-57.5458	-25.6187
		4	-72.27917*	4.85055	2.92882e-07	-88.2427	-56.3156
		5	-133.89062*	4.85055	7.17987e-10	-149.854	-117.927
	4	1	-4.57187	4.85055	0.873907	-20.5354	11.3917
		2	30.69687*	4.85055	0.000633912	14.7333	46.6604
		3	72.27917*	4.85055	2.92882e-07	56.3156	88.2427
		5	-61.61146*	4.85055	1.33618e-06	-77.575	-45.6479
	5	1	57.03958*	4.85055	2.75439e-06	41.076	73.0031
		2	92.30833*	4.85055	2.75605e-08	76.3448	108.272
		3	133.89062*	4.85055	7.17987e-10	117.927	149.854
		4	61.61146*	4.85055	1.33618e-06	45.6479	77.575
*. P<0.05
Homogeneous Subsets
Determination of H2S content in cell supernatant
group		N	alpha =a subset of 0.05
			1	2	3	4
Tukey HSDa	3	3	645.938
	2	3		687.521
	4	3			718.218
	1	3			722.789
	5	3				779.829
	salience		1	1	0.873907	1
Displays the mean of a group in a homogeneous subset.
a. Use Harmonic Mean Sample Size = 3.000.

## Sheet: (G)BCA-CCK-8
Multiple comparisons
Results of CCK8 after BCA and NaHS treatment
dependent variable：cell activity	(I)group	(J)group	average difference (I-J)	standard error	salience	95% confidence interval
						lower limit	upper limit
Tukey HSD	1	2	14.67208*	2.28782	0.000569764	7.14267	22.2015
		3	17.55633*	2.28782	0.000128002	10.0269	25.0857
		4	7.20361	2.28782	0.0623503	-0.325794	14.733
		5	2.7244	2.28782	0.756576	-4.80501	10.2538
	2	1	-14.67208*	2.28782	0.000569764	-22.2015	-7.14267
		3	2.88425	2.28782	0.718976	-4.64516	10.4137
		4	-7.46847	2.28782	0.0521101	-14.9979	0.0609381
		5	-11.94768*	2.28782	0.00277161	-19.4771	-4.41828
	3	1	-17.55633*	2.28782	0.000128002	-25.0857	-10.0269
		2	-2.88425	2.28782	0.718976	-10.4137	4.64516
		4	-10.35271*	2.28782	0.00757531	-17.8821	-2.82331
		5	-14.83193*	2.28782	0.000522038	-22.3613	-7.30252
	4	1	-7.20361	2.28782	0.0623503	-14.733	0.325794
		2	7.46847	2.28782	0.0521101	-0.0609381	14.9979
		3	10.35271*	2.28782	0.00757531	2.82331	17.8821
		5	-4.47921	2.28782	0.349848	-12.0086	3.05019
	5	1	-2.7244	2.28782	0.756576	-10.2538	4.80501
		2	11.94768*	2.28782	0.00277161	4.41828	19.4771
		3	14.83193*	2.28782	0.000522038	7.30252	22.3613
		4	4.47921	2.28782	0.349848	-3.05019	12.0086
*. P<0.05
Homogeneous Subsets
Results of CCK8 after BCA and NaHS treatment
group		N	alpha =a subset of 0.05
			1	2	3
Tukey HSDa	3	3	82.684
	2	3	85.5683	85.5683
	4	3		93.0367	93.0367
	5	3			97.516
	1	3			100.24
	salience		0.718976	0.0521101	0.0623503
Displays the mean of a group in a homogeneous subset.
a. Use Harmonic Mean Sample Size = 3.000.

## Sheet: BCA concentration gradient CCK-
Multiple comparisons
BCA concentration gradient CCK-8
dependent variable：cell activity	(I)group	(J)group	average difference (I-J)	standard error	salience	95% confidence interval
						lower limit	upper limit
Tukey HSD	1	2	12.89000*	3.65393	0.0376521	0.616739	25.1633
		3	12.97000*	3.65393	0.0362879	0.696739	25.2433
		4	13.54000*	3.65393	0.0278849	1.26674	25.8133
		5	27.17667*	3.65393	8.95718e-05	14.9034	39.4499
		6	38.40000*	3.65393	2.46542e-06	26.1267	50.6733
	2	1	-12.89000*	3.65393	0.0376521	-25.1633	-0.616739
		3	0.08	3.65393	1	-12.1933	12.3533
		4	0.65	3.65393	0.999968	-11.6233	12.9233
		5	14.28667*	3.65393	0.0197404	2.01341	26.5599
		6	25.51000*	3.65393	0.000166033	13.2367	37.7833
	3	1	-12.97000*	3.65393	0.0362879	-25.2433	-0.696739
		2	-0.08	3.65393	1	-12.3533	12.1933
		4	0.57	3.65393	0.999983	-11.7033	12.8433
		5	14.20667*	3.65393	0.0204843	1.93341	26.4799
		6	25.43000*	3.65393	0.00017113	13.1567	37.7033
	4	1	-13.54000*	3.65393	0.0278849	-25.8133	-1.26674
		2	-0.65	3.65393	0.999968	-12.9233	11.6233
		3	-0.57	3.65393	0.999983	-12.8433	11.7033
		5	13.63667*	3.65393	0.0266654	1.36341	25.9099
		6	24.86000*	3.65393	0.000212619	12.5867	37.1333
	5	1	-27.17667*	3.65393	8.95718e-05	-39.4499	-14.9034
		2	-14.28667*	3.65393	0.0197404	-26.5599	-2.01341
		3	-14.20667*	3.65393	0.0204843	-26.4799	-1.93341
		4	-13.63667*	3.65393	0.0266654	-25.9099	-1.36341
		6	11.2233	3.65393	0.0805518	-1.04993	23.4966
	6	1	-38.40000*	3.65393	2.46542e-06	-50.6733	-26.1267
		2	-25.51000*	3.65393	0.000166033	-37.7833	-13.2367
		3	-25.43000*	3.65393	0.00017113	-37.7033	-13.1567
		4	-24.86000*	3.65393	0.000212619	-37.1333	-12.5867
		5	-11.2233	3.65393	0.0805518	-23.4966	1.04993
*. P<0.05
Homogeneous Subsets
BCA concentration gradient CCK-8
group		N	alpha =a subset of 0.05
			1	2	3
Tukey HSDa	6	3	62.15
	5	3	73.3733
	4	3		87.01
	3	3		87.58
	2	3		87.66
	1	3			100.55
	salience		0.0805518	0.999968	1
Displays the mean of a group in a homogeneous subset.
a. Use Harmonic Mean Sample Size = 3.000.

## Sheet: Sheet2
多重比較
因變數:	Cell
(I) group			平均差異 (I-J)	標準錯誤	顯著性	95% 信賴區間
						下限	上限
Tukey HSD	1	2	12.89000*	3.65393	0.0376521	0.616739	25.1633
		3	12.97000*	3.65393	0.0362879	0.696739	25.2433
		4	13.54000*	3.65393	0.0278849	1.26674	25.8133
		5	27.17667*	3.65393	8.95718e-05	14.9034	39.4499
		6	38.40000*	3.65393	2.46542e-06	26.1267	50.6733
	2	1	-12.89000*	3.65393	0.0376521	-25.1633	-0.616739
		3	0.08	3.65393	1	-12.1933	12.3533
		4	0.65	3.65393	0.999968	-11.6233	12.9233
		5	14.28667*	3.65393	0.0197404	2.01341	26.5599
		6	25.51000*	3.65393	0.000166033	13.2367	37.7833
	3	1	-12.97000*	3.65393	0.0362879	-25.2433	-0.696739
		2	-0.08	3.65393	1	-12.3533	12.1933
		4	0.57	3.65393	0.999983	-11.7033	12.8433
		5	14.20667*	3.65393	0.0204843	1.93341	26.4799
		6	25.43000*	3.65393	0.00017113	13.1567	37.7033
	4	1	-13.54000*	3.65393	0.0278849	-25.8133	-1.26674
		2	-0.65	3.65393	0.999968	-12.9233	11.6233
		3	-0.57	3.65393	0.999983	-12.8433	11.7033
		5	13.63667*	3.65393	0.0266654	1.36341	25.9099
		6	24.86000*	3.65393	0.000212619	12.5867	37.1333
	5	1	-27.17667*	3.65393	8.95718e-05	-39.4499	-14.9034
		2	-14.28667*	3.65393	0.0197404	-26.5599	-2.01341
		3	-14.20667*	3.65393	0.0204843	-26.4799	-1.93341
		4	-13.63667*	3.65393	0.0266654	-25.9099	-1.36341
		6	11.2233	3.65393	0.0805518	-1.04993	23.4966
	6	1	-38.40000*	3.65393	2.46542e-06	-50.6733	-26.1267
		2	-25.51000*	3.65393	0.000166033	-37.7833	-13.2367
		3	-25.43000*	3.65393	0.00017113	-37.7033	-13.1567
		4	-24.86000*	3.65393	0.000212619	-37.1333	-12.5867
		5	-11.2233	3.65393	0.0805518	-23.4966	1.04993
*. 平均值差異在 0.05 層級顯著。
Cell
group		N	alpha = 0.05 的子集
			1	2	3
Tukey HSDa	6	3	62.15
	5	3	73.3733
	4	3		87.01
	3	3		87.58
	2	3		87.66
	1	3			100.55
	顯著性		0.0805518	0.999968	1
會顯示同質子集中群組的平均值。
a. 使用調和平均值樣本大小 = 3.000。
