# Supplementary material for: CTH/H2S Regulates LPS-Induced Inflammation through IL-8 Signaling in MAC-T Cells
Source: Int J Mol Sci. 2022 Oct 5;23(19):11822. doi: 10.3390/ijms231911822 (PMC9570289; doi:10.3390/ijms231911822)
Supplement: Supplementary file 1 [file ijms-23-11822-s001.zip › Original data for Statistical analysis/Fig.4.xlsx]

## Sheet: (A)IL-8 qPCR
Multiple comparisons
dependent variable	IL-8 qPCR
		(I)group	(J)group	average difference (I-J)	standard error	salience	95% confidence interval
							lower limit	upper limit
IL-8	Tukey HSD	1	2	-4.91380*	0.308283	1.53411e-07	-5.92838	-3.89921
			3	-10.39138*	0.308283	1.00455e-10	-11.406	-9.37679
			4	-4.31960*	0.308283	5.27179e-07	-5.33419	-3.30502
			5	-3.65870*	0.308283	2.52772e-06	-4.67329	-2.64412
		2	1	4.91380*	0.308283	1.53411e-07	3.89921	5.92838
			3	-5.47758*	0.308283	5.37001e-08	-6.49216	-4.46299
			4	0.594195	0.308283	0.363413	-0.42039	1.60878
			5	1.25509*	0.308283	0.0149887	0.240509	2.26968
		3	1	10.39138*	0.308283	1.00455e-10	9.37679	11.406
			2	5.47758*	0.308283	5.37001e-08	4.46299	6.49216
			4	6.07177*	0.308283	1.97215e-08	5.05719	7.08636
			5	6.73267*	0.308283	7.18257e-09	5.71809	7.74726
		4	1	4.31960*	0.308283	5.27179e-07	3.30502	5.33419
			2	-0.594195	0.308283	0.363413	-1.60878	0.42039
			3	-6.07177*	0.308283	1.97215e-08	-7.08636	-5.05719
			5	0.660899	0.308283	0.274594	-0.353686	1.67548
		5	1	3.65870*	0.308283	2.52772e-06	2.64412	4.67329
			2	-1.25509*	0.308283	0.0149887	-2.26968	-0.240509
			3	-6.73267*	0.308283	7.18257e-09	-7.74726	-5.71809
			4	-0.660899	0.308283	0.274594	-1.67548	0.353686
*. P<0.05
Homogeneous Subsets
IL-8 qPCR
group		N	alpha =a subset of 0.05
			1	2	3	4
Tukey HSDa	1	3	1.00231
	5	3		4.66101
	4	3		5.32191	5.32191
	2	3			5.9161
	3	3				11.3937
	salience		1	0.274594	0.363413	1
Displays the mean of a group in a homogeneous subset.
a. Use Harmonic Mean Sample Size = 3.000.

## Sheet: (B)IL-1β qPCR
Multiple comparisons
dependent variable	IL-1β qPCR
		(I)group	(J)group	average difference (I-J)	standard error	salience	95% confidence interval
							lower limit	upper limit
IL-1β	Tukey HSD	1	2	-7.26781*	0.454132	1.4756e-07	-8.7624	-5.77322
			3	-3.75705*	0.454132	6.67836e-05	-5.25164	-2.26246
			4	-2.93826*	0.454132	0.000530537	-4.43285	-1.44368
			5	-6.41423*	0.454132	4.88561e-07	-7.90881	-4.91964
		2	1	7.26781*	0.454132	1.4756e-07	5.77322	8.7624
			3	3.51076*	0.454132	0.00012015	2.01617	5.00534
			4	4.32955*	0.454132	1.89374e-05	2.83496	5.82413
			5	0.853583	0.454132	0.385437	-0.641003	2.34817
		3	1	3.75705*	0.454132	6.67836e-05	2.26246	5.25164
			2	-3.51076*	0.454132	0.00012015	-5.00534	-2.01617
			4	0.818788	0.454132	0.422392	-0.675798	2.31337
			5	-2.65718*	0.454132	0.00117642	-4.15176	-1.16259
		4	1	2.93826*	0.454132	0.000530537	1.44368	4.43285
			2	-4.32955*	0.454132	1.89374e-05	-5.82413	-2.83496
			3	-0.818788	0.454132	0.422392	-2.31337	0.675798
			5	-3.47596*	0.454132	0.000130855	-4.97055	-1.98138
		5	1	6.41423*	0.454132	4.88561e-07	4.91964	7.90881
			2	-0.853583	0.454132	0.385437	-2.34817	0.641003
			3	2.65718*	0.454132	0.00117642	1.16259	4.15176
			4	3.47596*	0.454132	0.000130855	1.98138	4.97055
*. P<0.05
Homogeneous Subsets
IL-β qPCR
group		N	alpha =a subset of 0.05
			1	2	3
Tukey HSDa	1	3	1.00002
	4	3		3.93828
	3	3		4.75707
	5	3			7.41424
	2	3			8.26783
	顯著性		1	0.422392	0.385437
Displays the mean of a group in a homogeneous subset.
a. Use Harmonic Mean Sample Size = 3.000.

## Sheet: (D)IL-8 WB
Multiple comparisons
dependent variable	IL-8 WB
		(I)group	(J)group	average difference (I-J)	standard error	salience	95% confidence interval
							lower limit	upper limit
IL-8	Tukey HSD	1	2	-.20146*	0.00828293	2.49601e-09	-0.228719	-0.174199
			3	-.27513*	0.00828293	1.15964e-10	-0.302394	-0.247875
			4	.09123*	0.00828293	5.06094e-06	0.063971	0.118491
			5	0.0207554	0.00828293	0.165022	-0.00650439	0.0480152
		2	1	.20146*	0.00828293	2.49601e-09	0.174199	0.228719
			3	-.07368*	0.00828293	3.5249e-05	-0.100935	-0.0464158
			4	.29269*	0.00828293	6.3374e-11	0.26543	0.31995
			5	.22221*	0.00828293	9.50664e-10	0.194955	0.249474
		3	1	.27513*	0.00828293	1.15964e-10	0.247875	0.302394
			2	.07368*	0.00828293	3.5249e-05	0.0464158	0.100935
			4	.36637*	0.00828293	7.96807e-12	0.339106	0.393625
			5	.29589*	0.00828293	5.70179e-11	0.26863	0.32315
		4	1	-.09123*	0.00828293	5.06094e-06	-0.118491	-0.063971
			2	-.29269*	0.00828293	6.3374e-11	-0.31995	-0.26543
			3	-.36637*	0.00828293	7.96807e-12	-0.393625	-0.339106
			5	-.07048*	0.00828293	5.22122e-05	-0.0977352	-0.0432156
		5	1	-0.0207554	0.00828293	0.165022	-0.0480152	0.00650439
			2	-.22221*	0.00828293	9.50664e-10	-0.249474	-0.194955
			3	-.29589*	0.00828293	5.70179e-11	-0.32315	-0.26863
			4	.07048*	0.00828293	5.22122e-05	0.0432156	0.0977352
*. P<0.05
Homogeneous Subsets
IL-8 qPCR
group		N	alpha =a subset of 0.05
			1	2	3	4
Tukey HSDa	4	3	0.38712
	5	3		0.457596
	1	3		0.478351
	2	3			0.67981
	3	3				0.753486
	salience		1	0.165022	1	1
Displays the mean of a group in a homogeneous subset.
a. Use Harmonic Mean Sample Size = 3.000.

## Sheet: (E)IL-1β WB
Multiple comparisons
dependent variable	IL-1β WB
		(I)group	(J)group	average difference (I-J)	standard error	salience	95% confidence interval
							lower limit	upper limit
IL-1β	Tukey HSD	1	2	-.98141*	0.0149971	1.67388e-12	-1.03077	-0.932057
			3	-.51446*	0.0149971	8.46117e-11	-0.563813	-0.4651
			4	-.07084*	0.0149971	0.00566057	-0.120192	-0.0214785
			5	-0.015696	0.0149971	0.828538	-0.0650526	0.0336605
		2	1	.98141*	0.0149971	1.67388e-12	0.932057	1.03077
			3	.46696*	0.0149971	2.19059e-10	0.4176	0.516313
			4	.91058*	0.0149971	1.77958e-12	0.861222	0.959935
			5	.96572*	0.0149971	1.68898e-12	0.916361	1.01507
		3	1	.51446*	0.0149971	8.46117e-11	0.4651	0.563813
			2	-.46696*	0.0149971	2.19059e-10	-0.516313	-0.4176
			4	.44362*	0.0149971	3.62996e-10	0.394265	0.492978
			5	.49876*	0.0149971	1.146e-10	0.449404	0.548117
		4	1	.07084*	0.0149971	0.00566057	0.0214785	0.120192
			2	-.91058*	0.0149971	1.77958e-12	-0.959935	-0.861222
			3	-.44362*	0.0149971	3.62996e-10	-0.492978	-0.394265
			5	.05514*	0.0149971	0.0274866	0.00578247	0.104496
		5	1	0.015696	0.0149971	0.828538	-0.0336605	0.0650526
			2	-.96572*	0.0149971	1.68898e-12	-1.01507	-0.916361
			3	-.49876*	0.0149971	1.146e-10	-0.548117	-0.449404
			4	-.05514*	0.0149971	0.0274866	-0.104496	-0.00578247
*. P<0.05
Homogeneous Subsets
IL-8 qPCR
group		N	alpha =a subset of 0.05
			1	2	3	4
Tukey HSDa	1	3	0.739617
	5	3	0.755313
	4	3		0.810452
	3	3			1.25407
	2	3				1.72103
	salience		0.828538	1	1	1
Displays the mean of a group in a homogeneous subset.
a. Use Harmonic Mean Sample Size = 3.000.
