# Supplementary material for: CTH/H2S Regulates LPS-Induced Inflammation through IL-8 Signaling in MAC-T Cells
Source: Int J Mol Sci. 2022 Oct 5;23(19):11822. doi: 10.3390/ijms231911822 (PMC9570289; doi:10.3390/ijms231911822)
Supplement: Supplementary file 1 [file ijms-23-11822-s001.zip › Original data for Statistical analysis/Fig.5.xlsx]

## Sheet: （A)SB225002-CCK-8
Multiple comparisons
Results of CCK8 after SB225002 treatment
dependent variable：cell activity	(I)group	(J)group	average difference (I-J)	standard error	salience	95% confidence interval
						lower limit	upper limit
Tukey HSD	1	2	6.78256*	1.76825	0.0245677	0.660612	12.9045
		3	-0.30213	1.76825	1	-6.42408	5.81982
		4	-1.95213	1.76825	0.946709	-8.07408	4.16982
		5	35.52454*	1.76825	2.22681e-11	29.4026	41.6465
		6	60.84454*	1.76825	1.23201e-12	54.7226	66.9665
		7	71.05120*	1.76825	1.23113e-12	64.9293	77.1732
		8	75.14120*	1.76825	1.23113e-12	69.0193	81.2632
	2	1	-6.78256*	1.76825	0.0245677	-12.9045	-0.660612
		3	-7.08469*	1.76825	0.0176566	-13.2066	-0.962742
		4	-8.73469*	1.76825	0.00287233	-14.8566	-2.61274
		5	28.74197*	1.76825	5.40761e-10	22.62	34.8639
		6	54.06197*	1.76825	1.24345e-12	47.94	60.1839
		7	64.26864*	1.76825	1.23135e-12	58.1467	70.3906
		8	68.35864*	1.76825	1.23113e-12	62.2367	74.4806
	3	1	0.30213	1.76825	1	-5.81982	6.42408
		2	7.08469*	1.76825	0.0176566	0.962742	13.2066
		4	-1.65	1.76825	0.977758	-7.77195	4.47195
		5	35.82667*	1.76825	1.96746e-11	29.7047	41.9486
		6	61.14667*	1.76825	1.2319e-12	55.0247	67.2686
		7	71.35333*	1.76825	1.23113e-12	65.2314	77.4753
		8	75.44333*	1.76825	1.23113e-12	69.3214	81.5653
	4	1	1.95213	1.76825	0.946709	-4.16982	8.07408
		2	8.73469*	1.76825	0.00287233	2.61274	14.8566
		3	1.65	1.76825	0.977758	-4.47195	7.77195
		5	37.47667*	1.76825	1.03559e-11	31.3547	43.5986
		6	62.79667*	1.76825	1.23135e-12	56.6747	68.9186
		7	73.00333*	1.76825	1.23113e-12	66.8814	79.1253
		8	77.09333*	1.76825	1.23113e-12	70.9714	83.2153
	5	1	-35.52454*	1.76825	2.22681e-11	-41.6465	-29.4026
		2	-28.74197*	1.76825	5.40761e-10	-34.8639	-22.62
		3	-35.82667*	1.76825	1.96746e-11	-41.9486	-29.7047
		4	-37.47667*	1.76825	1.03559e-11	-43.5986	-31.3547
		6	25.32000*	1.76825	3.60757e-09	19.198	31.442
		7	35.52667*	1.76825	2.22488e-11	29.4047	41.6486
		8	39.61667*	1.76825	5.00922e-12	33.4947	45.7386
	6	1	-60.84454*	1.76825	1.23201e-12	-66.9665	-54.7226
		2	-54.06197*	1.76825	1.24345e-12	-60.1839	-47.94
		3	-61.14667*	1.76825	1.2319e-12	-67.2686	-55.0247
		4	-62.79667*	1.76825	1.23135e-12	-68.9186	-56.6747
		5	-25.32000*	1.76825	3.60757e-09	-31.442	-19.198
		7	10.20667*	1.76825	0.000589562	4.08472	16.3286
		8	14.29667*	1.76825	1.07864e-05	8.17472	20.4186
	7	1	-71.05120*	1.76825	1.23113e-12	-77.1732	-64.9293
		2	-64.26864*	1.76825	1.23135e-12	-70.3906	-58.1467
		3	-71.35333*	1.76825	1.23113e-12	-77.4753	-65.2314
		4	-73.00333*	1.76825	1.23113e-12	-79.1253	-66.8814
		5	-35.52667*	1.76825	2.22488e-11	-41.6486	-29.4047
		6	-10.20667*	1.76825	0.000589562	-16.3286	-4.08472
		8	4.09	1.76825	0.343897	-2.03195	10.212
	8	1	-75.14120*	1.76825	1.23113e-12	-81.2632	-69.0193
		2	-68.35864*	1.76825	1.23113e-12	-74.4806	-62.2367
		3	-75.44333*	1.76825	1.23113e-12	-81.5653	-69.3214
		4	-77.09333*	1.76825	1.23113e-12	-83.2153	-70.9714
		5	-39.61667*	1.76825	5.00922e-12	-45.7386	-33.4947
		6	-14.29667*	1.76825	1.07864e-05	-20.4186	-8.17472
		7	-4.09	1.76825	0.343897	-10.212	2.03195
*. P<0.05
Homogeneous Subsets
Results of CCK8 after SB225002 treatment
group		N	alpha =a subset of 0.05
			1	2	3	4	5
Tukey HSDa	8	3	25.0833
	7	3	29.1733
	6	3		39.38
	5	3			64.7
	2	3				93.442
	1	3					100.225
	3	3					100.527
	4	3					102.177
	salience		0.343897	1	1	1	0.946709
Displays the mean of a group in a homogeneous subset.
a. Use Harmonic Mean Sample Size = 3.000.

## Sheet: (B)SB-H2S content
Multiple comparisons
Determination of H2S content in cell supernatant
dependent variable：H2S content	(I)group	(J)group	average difference (I-J)	standard error	salience	95% confidence interval
						lower limit	upper limit
Tukey HSD	1	2	106.02396*	5.34162	1.82859e-08	88.4442	123.604
		3	55.73333*	5.34162	8.33363e-06	38.1536	73.3131
		4	16.9813	5.34162	0.0594873	-0.598473	34.561
		5	-110.37813*	5.34162	1.23431e-08	-127.958	-92.7984
	2	1	-106.02396*	5.34162	1.82859e-08	-123.604	-88.4442
		3	-50.29063*	5.34162	2.12031e-05	-67.8703	-32.7109
		4	-89.04271*	5.34162	9.95904e-08	-106.622	-71.463
		5	-216.40208*	5.34162	1.72583e-11	-233.982	-198.822
	3	1	-55.73333*	5.34162	8.33363e-06	-73.3131	-38.1536
		2	50.29063*	5.34162	2.12031e-05	32.7109	67.8703
		4	-38.75208*	5.34162	0.000206215	-56.3318	-21.1724
		5	-166.11146*	5.34162	2.21778e-10	-183.691	-148.532
	4	1	-16.9813	5.34162	0.0594873	-34.561	0.598473
		2	89.04271*	5.34162	9.95904e-08	71.463	106.622
		3	38.75208*	5.34162	0.000206215	21.1724	56.3318
		5	-127.35938*	5.34162	3.03547e-09	-144.939	-109.78
	5	1	110.37813*	5.34162	1.23431e-08	92.7984	127.958
		2	216.40208*	5.34162	1.72583e-11	198.822	233.982
		3	166.11146*	5.34162	2.21778e-10	148.532	183.691
		4	127.35938*	5.34162	3.03547e-09	109.78	144.939
*. P<0.05
Homogeneous Subsets
Determination of H2S content in cell supernatant
group		N	alpha =a subset of 0.05
			1	2	3	4
Tukey HSDa	2	3	544.924
	3	3		595.215
	4	3			633.967
	1	3			650.948
	5	3				761.326
	salience		1	1	0.0594873	1
Displays the mean of a group in a homogeneous subset.
a. Use Harmonic Mean Sample Size = 3.000.

## Sheet: (C)CTH qPCR
Multiple comparisons
dependent variable	CTH qPCR
		(I)group	(J)group	average difference (I-J)	standard error	salience	95% confidence interval
							lower limit	upper limit
CTH	Tukey HSD	1	2	.49671*	0.0337422	3.29105e-07	0.385663	0.60776
			3	.31497*	0.0337422	2.29015e-05	0.203919	0.426016
			4	.28787*	0.0337422	5.09925e-05	0.176819	0.398916
			5	.11560*	0.0337422	0.0405463	0.00455357	0.22665
		2	1	-.49671*	0.0337422	3.29105e-07	-0.60776	-0.385663
			3	-.18174*	0.0337422	0.00220624	-0.292793	-0.0706962
			4	-.20884*	0.0337422	0.000756907	-0.319893	-0.097796
			5	-.38111*	0.0337422	4.009e-06	-0.492158	-0.270062
		3	1	-.31497*	0.0337422	2.29015e-05	-0.426016	-0.203919
			2	.18174*	0.0337422	0.00220624	0.0706962	0.292793
			4	-0.0270998	0.0337422	0.923793	-0.138148	0.0839485
			5	-.19937*	0.0337422	0.00109056	-0.310414	-0.0883171
		4	1	-.28787*	0.0337422	5.09925e-05	-0.398916	-0.176819
			2	.20884*	0.0337422	0.000756907	0.097796	0.319893
			3	0.0270998	0.0337422	0.923793	-0.0839485	0.138148
			5	-.17227*	0.0337422	0.00326786	-0.283314	-0.0612173
		5	1	-.11560*	0.0337422	0.0405463	-0.22665	-0.00455357
			2	.38111*	0.0337422	4.009e-06	0.270062	0.492158
			3	.19937*	0.0337422	0.00109056	0.0883171	0.310414
			4	.17227*	0.0337422	0.00326786	0.0612173	0.283314
*. P<0.05
Homogeneous Subsets
CTH qPCR
group		N	alpha =a subset of 0.05
			1	2	3	4
Tukey HSDa	2	3	0.503542
	3	3		0.685286
	4	3		0.712386
	5	3			0.884651
	1	3				1.00025
	salience		1	0.923793	1	1
Displays the mean of a group in a homogeneous subset.
a. Use Harmonic Mean Sample Size = 3.000.

## Sheet: (D)CBS qPCR
Multiple comparisons
dependent variable	CBS qPCR
		(I)group	(J)group	average difference (I-J)	standard error	salience	95% confidence interval
							lower limit	upper limit
CBS	Tukey HSD	1	2	0.29426	0.101338	0.0908982	-0.0392514	0.627772
			3	0.193486	0.101338	0.371657	-0.140026	0.526997
			4	-0.103428	0.101338	0.840449	-0.43694	0.230083
			5	-0.229824	0.101338	0.231736	-0.563336	0.103687
		2	1	-0.29426	0.101338	0.0908982	-0.627772	0.0392514
			3	-0.100774	0.101338	0.852075	-0.434286	0.232737
			4	-.39769*	0.101338	0.0187624	-0.7312	-0.0641768
			5	-.52408*	0.101338	0.00297594	-0.857596	-0.190573
		3	1	-0.193486	0.101338	0.371657	-0.526997	0.140026
			2	0.100774	0.101338	0.852075	-0.232737	0.434286
			4	-0.296914	0.101338	0.0873288	-0.630426	0.0365977
			5	-.42331*	0.101338	0.0127598	-0.756822	-0.0897984
		4	1	0.103428	0.101338	0.840449	-0.230083	0.43694
			2	.39769*	0.101338	0.0187624	0.0641768	0.7312
			3	0.296914	0.101338	0.0873288	-0.0365977	0.630426
			5	-0.126396	0.101338	0.726302	-0.459908	0.207116
		5	1	0.229824	0.101338	0.231736	-0.103687	0.563336
			2	.52408*	0.101338	0.00297594	0.190573	0.857596
			3	.42331*	0.101338	0.0127598	0.0897984	0.756822
			4	0.126396	0.101338	0.726302	-0.207116	0.459908
*. P<0.05
Homogeneous Subsets
CBS qPCR
group		N	alpha =a subset of 0.05
			1	2	3
Tukey HSDa	2	3	0.70966
	3	3	0.810434	0.810434
	1	3	1.00392	1.00392	1.00392
	4	3		1.10735	1.10735
	5	3			1.23374
	salience		0.0908982	0.0873288	0.231736
Displays the mean of a group in a homogeneous subset.
a. Use Harmonic Mean Sample Size = 3.000.

## Sheet: (F)CTH WB
Multiple comparisons
dependent variable	CTH WB
		(I)group	(J)group	average difference (I-J)	standard error	salience	95% confidence interval
							lower limit	upper limit
CTH	Tukey HSD	1	2	.63348*	0.0504049	1.4767e-06	0.467594	0.799367
			3	.42744*	0.0504049	5.37661e-05	0.261556	0.593329
			4	.28599*	0.0504049	0.00149032	0.120108	0.451881
			5	0.0260351	0.0504049	0.983667	-0.139851	0.191922
		2	1	-.63348*	0.0504049	1.4767e-06	-0.799367	-0.467594
			3	-.20604*	0.0504049	0.0146187	-0.371924	-0.0401511
			4	-.34749*	0.0504049	0.000315702	-0.513372	-0.181599
			5	-.60745*	0.0504049	2.18999e-06	-0.773332	-0.441559
		3	1	-.42744*	0.0504049	5.37661e-05	-0.593329	-0.261556
			2	.20604*	0.0504049	0.0146187	0.0401511	0.371924
			4	-0.141448	0.0504049	0.105448	-0.307334	0.0244386
			5	-.40141*	0.0504049	9.30278e-05	-0.567294	-0.235521
		4	1	-.28599*	0.0504049	0.00149032	-0.451881	-0.120108
			2	.34749*	0.0504049	0.000315702	0.181599	0.513372
			3	0.141448	0.0504049	0.105448	-0.0244386	0.307334
			5	-.25996*	0.0504049	0.00303611	-0.425846	-0.0940732
		5	1	-0.0260351	0.0504049	0.983667	-0.191922	0.139851
			2	.60745*	0.0504049	2.18999e-06	0.441559	0.773332
			3	.40141*	0.0504049	9.30278e-05	0.235521	0.567294
			4	.25996*	0.0504049	0.00303611	0.0940732	0.425846
*. P<0.05
Homogeneous Subsets
CTH WB
group		N	alpha =a subset of 0.05
			1	2	3
Tukey HSDa	2	3	1.43941
	3	3		1.64545
	4	3		1.78689
	5	3			2.04685
	1	3			2.07289
	salience		1	0.105448	0.983667
Displays the mean of a group in a homogeneous subset.
a. Use Harmonic Mean Sample Size = 3.000.

## Sheet: (G)CBS WB
Multiple comparisons
dependent variable	CBS WB
		(I)group	(J)group	average difference (I-J)	standard error	salience	95% confidence interval
							lower limit	upper limit
CBS	Tukey HSD	1	2	.34404*	0.0442361	0.000114091	0.198458	0.489627
			3	.17741*	0.0442361	0.0164432	0.0318261	0.322995
			4	-0.0472283	0.0442361	0.818631	-0.192813	0.0983563
			5	-0.0540853	0.0442361	0.739621	-0.19967	0.0914994
		2	1	-.34404*	0.0442361	0.000114091	-0.489627	-0.198458
			3	-.16663*	0.0442361	0.0239091	-0.312217	-0.0210473
			4	-.39127*	0.0442361	3.70528e-05	-0.536856	-0.245686
			5	-.39813*	0.0442361	3.17458e-05	-0.543713	-0.252543
		3	1	-.17741*	0.0442361	0.0164432	-0.322995	-0.0318261
			2	.16663*	0.0442361	0.0239091	0.0210473	0.312217
			4	-.22464*	0.0442361	0.0033961	-0.370224	-0.0790545
			5	-.23150*	0.0442361	0.00272964	-0.377081	-0.0859114
		4	1	0.0472283	0.0442361	0.818631	-0.0983563	0.192813
			2	.39127*	0.0442361	3.70528e-05	0.245686	0.536856
			3	.22464*	0.0442361	0.0033961	0.0790545	0.370224
			5	-0.00685696	0.0442361	0.999845	-0.152442	0.138728
		5	1	0.0540853	0.0442361	0.739621	-0.0914994	0.19967
			2	.39813*	0.0442361	3.17458e-05	0.252543	0.543713
			3	.23150*	0.0442361	0.00272964	0.0859114	0.377081
			4	0.00685696	0.0442361	0.999845	-0.138728	0.152442
*. P<0.05
Homogeneous Subsets
CBS WB
group		N	alpha =a subset of 0.05
			1	2	3
Tukey HSDa	2	3	0.601191
	3	3		0.767823
	1	3			0.945233
	4	3			0.992462
	5	3			0.999319
	salience		1	1	0.739621
Displays the mean of a group in a homogeneous subset.
a. Use Harmonic Mean Sample Size = 3.000.
