# Supplementary material for: CTH/H2S Regulates LPS-Induced Inflammation through IL-8 Signaling in MAC-T Cells
Source: Int J Mol Sci. 2022 Oct 5;23(19):11822. doi: 10.3390/ijms231911822 (PMC9570289; doi:10.3390/ijms231911822)
Supplement: Supplementary file 1 [file ijms-23-11822-s001.zip › Original data for Statistical analysis/Fig.6.xlsx]

## Sheet: （A)IL-8 qPCR
Multiple comparisons
dependent variable	IL-8 qPCR
		(I)group	(J)group	average difference (I-J)	standard error	salience	95% confidence interval
							lower limit	upper limit
IL-8	Tukey HSD	1	2	-1.08199*	0.070096	2.08875e-07	-1.31268	-0.851297
			3	-0.00962306	0.070096	0.999905	-0.240315	0.221069
			4	.44671*	0.070096	0.000599453	0.216014	0.677397
			5	-.26997*	0.070096	0.0209856	-0.500666	-0.0392829
		2	1	1.08199*	0.070096	2.08875e-07	0.851297	1.31268
			3	1.07237*	0.070096	2.27581e-07	0.841674	1.30306
			4	1.52869*	0.070096	7.28218e-09	1.298	1.75939
			5	.81201*	0.070096	3.16801e-06	0.581323	1.04271
		3	1	0.00962306	0.070096	0.999905	-0.221069	0.240315
			2	-1.07237*	0.070096	2.27581e-07	-1.30306	-0.841674
			4	.45633*	0.070096	0.000504727	0.225637	0.68702
			5	-.26035*	0.070096	0.0259353	-0.491043	-0.0296598
		4	1	-.44671*	0.070096	0.000599453	-0.677397	-0.216014
			2	-1.52869*	0.070096	7.28218e-09	-1.75939	-1.298
			3	-.45633*	0.070096	0.000504727	-0.68702	-0.225637
			5	-.71668*	0.070096	1.00343e-05	-0.947371	-0.485988
		5	1	.26997*	0.070096	0.0209856	0.0392829	0.500666
			2	-.81201*	0.070096	3.16801e-06	-1.04271	-0.581323
			3	.26035*	0.070096	0.0259353	0.0296598	0.491043
			4	.71668*	0.070096	1.00343e-05	0.485988	0.947371
*. P<0.05
Homogeneous Subsets
IL-8 qPCR
group		N	alpha =a subset of 0.05
			1	2	3	4
Tukey HSDa	4	3	0.605851
	1	3		1.05256
	3	3		1.06218
	5	3			1.32253
	2	3				2.13455
	salience		1	0.999905	1	1
Displays the mean of a group in a homogeneous subset.
a. Use Harmonic Mean Sample Size = 3.000.

## Sheet: (B)IL-1β qPCR
Multiple comparisons
dependent variable	IL-1β qPCR
		(I)group	(J)group	average difference (I-J)	standard error	salience	95% confidence interval
							lower limit	upper limit
IL-1β	Tukey HSD	1	2	-.84828*	0.117402	0.000213361	-1.23466	-0.461898
			3	.54908*	0.117402	0.00605723	0.162703	0.935461
			4	0.336199	0.117402	0.0966323	-0.0501795	0.722578
			5	.71995*	0.117402	0.000814562	0.33357	1.10633
		2	1	.84828*	0.117402	0.000213361	0.461898	1.23466
			3	1.39736*	0.117402	2.46031e-06	1.01098	1.78374
			4	1.18448*	0.117402	1.13307e-05	0.798097	1.57086
			5	1.56823*	0.117402	8.30243e-07	1.18185	1.9546
		3	1	-.54908*	0.117402	0.00605723	-0.935461	-0.162703
			2	-1.39736*	0.117402	2.46031e-06	-1.78374	-1.01098
			4	-0.212883	0.117402	0.417304	-0.599261	0.173496
			5	0.170867	0.117402	0.609764	-0.215512	0.557245
		4	1	-0.336199	0.117402	0.0966323	-0.722578	0.0501795
			2	-1.18448*	0.117402	1.13307e-05	-1.57086	-0.798097
			3	0.212883	0.117402	0.417304	-0.173496	0.599261
			5	0.383749	0.117402	0.0517687	-0.00262971	0.770128
		5	1	-.71995*	0.117402	0.000814562	-1.10633	-0.33357
			2	-1.56823*	0.117402	8.30243e-07	-1.9546	-1.18185
			3	-0.170867	0.117402	0.609764	-0.557245	0.215512
			4	-0.383749	0.117402	0.0517687	-0.770128	0.00262971
*. P<0.05
Homogeneous Subsets
IL-1β qPCR
group		N	alpha =a subset of 0.05
			1	2	3
Tukey HSDa	5	3	0.280497
	3	3	0.451364
	4	3	0.664246	0.664246
	1	3		1.00045
	2	3			1.84872
	salience		0.0517687	0.0966323	1
Displays the mean of a group in a homogeneous subset.
a. Use Harmonic Mean Sample Size = 3.000.

## Sheet: （D）IL-8 WB
Multiple comparisons
dependent variable	IL-8 WB
		(I)group	(J)group	average difference (I-J)	standard error	salience	95% confidence interval
							lower limit	upper limit
IL-8	Tukey HSD	1	2	-.21752*	0.0377132	0.00131421	-0.341639	-0.0934045
			3	-0.037349	0.0377132	0.853858	-0.161466	0.0867682
			4	0.0522912	0.0377132	0.648734	-0.0718261	0.176408
			5	-.14245*	0.0377132	0.0235298	-0.266569	-0.0183345
		2	1	.21752*	0.0377132	0.00131421	0.0934045	0.341639
			3	.18017*	0.0377132	0.00523094	0.0560555	0.30429
			4	.26981*	0.0377132	0.000231821	0.145696	0.39393
			5	0.07507	0.0377132	0.335655	-0.0490472	0.199187
		3	1	0.037349	0.0377132	0.853858	-0.0867682	0.161466
			2	-.18017*	0.0377132	0.00523094	-0.30429	-0.0560555
			4	0.0896402	0.0377132	0.198765	-0.0344771	0.213757
			5	-0.105103	0.0377132	0.108583	-0.22922	0.0190145
		4	1	-0.0522912	0.0377132	0.648734	-0.176408	0.0718261
			2	-.26981*	0.0377132	0.000231821	-0.39393	-0.145696
			3	-0.0896402	0.0377132	0.198765	-0.213757	0.0344771
			5	-.19474*	0.0377132	0.00300907	-0.31886	-0.0706256
		5	1	.14245*	0.0377132	0.0235298	0.0183345	0.266569
			2	-0.07507	0.0377132	0.335655	-0.199187	0.0490472
			3	0.105103	0.0377132	0.108583	-0.0190145	0.22922
			4	.19474*	0.0377132	0.00300907	0.0706256	0.31886
*. P<0.05
Homogeneous Subsets
IL-8 WB
group		N	alpha =a subset of 0.05
			1	2	3
Tukey HSDa	4	3	0.904986
	1	3	0.957277
	3	3	0.994626	0.994626
	5	3		1.09973	1.09973
	2	3			1.1748
	salience		0.198765	0.108583	0.335655
Displays the mean of a group in a homogeneous subset.
a. Use Harmonic Mean Sample Size = 3.000.

## Sheet: （E)IL-1β WB
Multiple comparisons
dependent variable	IL-1β WB
		(I)group	(J)group	average difference (I-J)	standard error	salience	95% confidence interval
							lower limit	upper limit
IL-1β	Tukey HSD	1	2	-.37310*	0.0284193	9.78303e-07	-0.466626	-0.279566
			3	-.13203*	0.0284193	0.00633987	-0.225562	-0.0385016
			4	-.19233*	0.0284193	0.000367717	-0.28586	-0.0987999
			5	-.12959*	0.0284193	0.00719418	-0.223123	-0.0360627
		2	1	.37310*	0.0284193	9.78303e-07	0.279566	0.466626
			3	.24106*	0.0284193	5.36415e-05	0.147534	0.334595
			4	.18077*	0.0284193	0.000608658	0.087236	0.274296
			5	.24350*	0.0284193	4.90917e-05	0.149973	0.337033
		3	1	.13203*	0.0284193	0.00633987	0.0385016	0.225562
			2	-.24106*	0.0284193	5.36415e-05	-0.334595	-0.147534
			4	-0.0602982	0.0284193	0.282829	-0.153828	0.0332319
			5	0.00243894	0.0284193	0.999985	-0.0910912	0.0959691
		4	1	.19233*	0.0284193	0.000367717	0.0987999	0.28586
			2	-.18077*	0.0284193	0.000608658	-0.274296	-0.087236
			3	0.0602982	0.0284193	0.282829	-0.0332319	0.153828
			5	0.0627372	0.0284193	0.251852	-0.030793	0.156267
		5	1	.12959*	0.0284193	0.00719418	0.0360627	0.223123
			2	-.24350*	0.0284193	4.90917e-05	-0.337033	-0.149973
			3	-0.00243894	0.0284193	0.999985	-0.0959691	0.0910912
			4	-0.0627372	0.0284193	0.251852	-0.156267	0.030793
*. P<0.05
Homogeneous Subsets
IL-1β WB
group		N	alpha =a subset of 0.05
			1	2	3
Tukey HSDa	1	3	1.2702
	5	3		1.39979
	3	3		1.40223
	4	3		1.46253
	2	3			1.6433
	salience		1	0.251852	1
Displays the mean of a group in a homogeneous subset.
a. Use Harmonic Mean Sample Size = 3.000.
